# Supplementary material for: Collective judgment predicts disease-associated single nucleotide variants
Source: BMC Genomics. 2013 May 28;14(Suppl 3):S2. doi: 10.1186/1471-2164-14-S3-S2 (PMC3839641; doi:10.1186/1471-2164-14-S3-S2)
Supplement: Additional file 2 — SV-2009.txt: SV-2009 dataset [file 1471-2164-14-S3-S2-S2.txt]

   Protein Mutation      Annotation  PANTHER PhD-SNP    SIFT    SNAP   Meta-SNP
    A0AV02    K541R    Polymorphism    0.122   0.052    0.48     -19      0.012
    A0AVF1    D310N    Polymorphism    0.300   0.615    0.00      12      0.508
    A0AVI2    I337T    Polymorphism    0.184   0.219    0.11      25      0.292
    A0AVI2    T682A    Polymorphism    0.211   0.310    0.43     -38      0.145
    A0AVI4     L83I    Polymorphism       NA   0.196    0.00      17      0.270
    A0AVT1    A224T    Polymorphism    0.173   0.163    0.43       0      0.200
    A0FGR8    C210S    Polymorphism    0.115   0.429    0.56      -7      0.172
    A0FGR8    S638G    Polymorphism    0.391   0.181    0.12     -22      0.264
    A0FGR9    G416R    Polymorphism    0.949   0.965    0.02      45      0.924
    A0FGR9    P246Q    Polymorphism    0.660   0.965    0.00      50      0.904
    A0PG75    R110S    Polymorphism    0.860   0.930    0.00      64      0.912
    A0PJK1    A522V    Polymorphism       NA   0.367    0.55     -41      0.228
    A0PJW6     T28A    Polymorphism    0.083   0.216    0.66      18      0.132
    A0PJW8     A66T    Polymorphism       NA   0.029    0.58     -19      0.022
    A0PJW8     L60P    Polymorphism       NA   0.397    0.05     -24      0.216
    A0PJX8    R284H    Polymorphism       NA   0.429    0.00      51      0.658
    A0PK11    A153T    Polymorphism       NA   0.191    0.17     -41      0.074
    A0PK11    L113V    Polymorphism       NA   0.176    0.27     -38      0.139
    A1A4F0      V4L    Polymorphism       NA   0.335    0.00      26      0.305
    A1A4S6    M684V    Polymorphism    0.208   0.091    0.41      34      0.112
    A1A4S6    P488S    Polymorphism    0.222   0.426    0.73      12      0.312
    A1A4T8     P38L    Polymorphism       NA   0.206      NA      41      0.056
    A1A4Y4     E17D    Polymorphism       NA   0.174    0.51     -41      0.131
    A1A4Y4     T94K    Polymorphism       NA   0.705    0.12      36      0.782
    A1A519    P173S    Polymorphism       NA   0.205    0.66       0      0.168
    A1A5B4     F93L    Polymorphism       NA   0.057      NA     -58      0.031
    A1A5B4    C399R    Polymorphism    0.438   0.753    0.36       9      0.458
    A1A5B4    I391V    Polymorphism    0.294   0.367    0.23     -38      0.193
    A1IGU5    P489L    Polymorphism    0.088   0.129    0.40      24      0.203
    A1IGU5    P586T    Polymorphism    0.111   0.052    0.79     -24      0.051
    A1IGU5    S518R    Polymorphism    0.148   0.402    0.09      50      0.540
    A1KZ92    R583Q    Polymorphism       NA   0.204    0.31      51      0.368
    A1KZ92   D1452E    Polymorphism    0.048   0.101    0.00     -10      0.131
    A1KZ92   V1327D    Polymorphism    0.077   0.193    0.53       2      0.037
    A1L157    V190A    Polymorphism    0.120   0.331    1.00       3      0.163
    A1L190     L88P    Polymorphism       NA   0.355      NA       8      0.082
    A1L390   R1036W    Polymorphism    0.199   0.206      NA      42      0.336
    A1L453    M204V    Polymorphism    0.101   0.135    1.00     -38      0.083
    A1L4K1    E720K    Polymorphism    0.289   0.509    0.25      34      0.678
    A1L4L8     C11S    Polymorphism       NA   0.124      NA      26      0.024
    A1Z1Q3     T58I    Polymorphism    0.113   0.111    0.08      26      0.168
    A2A368     L38F    Polymorphism       NA   0.074    0.63      -1      0.102
    A2A368    C128Y    Polymorphism    0.858   0.507    1.00     -15      0.138
    A2A368    H161R    Polymorphism    0.334   0.388    0.39      -7      0.234
    A2A368    M248K    Polymorphism    0.760   0.455    1.00     -37      0.026
    A2A368    M248V    Polymorphism    0.117   0.817    0.01      -6      0.592
    A2A3L6    N550S    Polymorphism    0.186   0.054    0.82      31      0.042
    A2A3L6    P532A    Polymorphism    0.240   0.102    0.00      26      0.155
    A2CJ06    Y241C    Polymorphism    0.936   0.970    0.00      64      0.962
    A2PYH4    I939V    Polymorphism    0.037   0.099    0.18     -67      0.120
    A2PYH4    S115P    Polymorphism       NA   0.348      NA      14      0.114
    A2RRH5    L133P    Polymorphism    0.526   0.110    0.28     -27      0.055
    A2RRH5    P470L    Polymorphism       NA   0.303    0.01      21      0.483
    A2RRH5    R437H    Polymorphism       NA   0.036    0.13      -3      0.037
    A2RRH5    V393L    Polymorphism       NA   0.041    0.04     -21      0.069
    A2RRP1    I243V    Polymorphism       NA   0.204      NA     -23      0.154
    A2RRP1   R1004Q    Polymorphism       NA   0.278      NA      34      0.295
    A2RRP1   S1178N    Polymorphism       NA   0.152      NA      23      0.294
    A2RTY3    S480F    Polymorphism       NA   0.046      NA     -32      0.008
    A2RU48     C49R    Polymorphism       NA   0.767      NA      61      0.811
    A2RU48     K75R    Polymorphism       NA   0.068      NA      11      0.056
    A2RUB6    Q383R    Polymorphism       NA   0.082    0.00     -12      0.075
    A2RUB6    R460Q    Polymorphism       NA   0.225    0.07      25      0.343
    A2RUC4     S50G    Polymorphism       NA   0.376    0.38       2      0.393
    A2RUQ5    R155K    Polymorphism       NA   0.268      NA       7      0.070
    A2RUS2    S143N    Polymorphism    0.094   0.307    0.14     -10      0.223
    A2RUU4     F15S    Polymorphism    0.163   0.554    0.09      10      0.311
    A2VDJ0    M645T    Polymorphism    0.238   0.116    0.11      -3      0.198
    A2VEC9    Q146R    Polymorphism       NA   0.068    0.45      -5      0.044
    A2VEC9    V298M    Polymorphism       NA   0.487    0.16     -24      0.289
    A2VEC9    V539M    Polymorphism       NA   0.106    0.15     -11      0.213
    A2VEC9   C3892W    Polymorphism       NA   0.757    0.00      73      0.894
    A2VEC9   H4164R    Polymorphism       NA   0.089    0.74      19      0.120
    A2VEC9   L1273P    Polymorphism       NA   0.756    0.01      42      0.616
    A2VEC9   L2891V    Polymorphism       NA   0.161    0.45     -26      0.127
    A2VEC9   N3512S    Polymorphism    0.167   0.068    0.73     -12      0.075
    A2VEC9   P1448Q    Polymorphism       NA   0.249    0.99      12      0.327
    A2VEC9   R3909C    Polymorphism       NA   0.920    0.20      62      0.821
    A2VEC9   R4330C    Polymorphism       NA   0.951    0.00      70      0.939
    A2VEC9   S1272P    Polymorphism       NA   0.240    1.00     -25      0.186
    A2VEC9   S1424G    Polymorphism       NA   0.328    0.35      -3      0.254
    A2VEC9   S4028I    Polymorphism       NA   0.107    0.01      49      0.203
    A2VEC9   T2017M    Polymorphism       NA   0.050    0.12       6      0.038
    A3KMH1    M383T    Polymorphism    0.085   0.038    0.00      -6      0.040
    A3KMH1    R165H    Polymorphism       NA   0.809    0.00      36      0.777
    A3KMH1   E1300K    Polymorphism    0.074   0.273      NA      15      0.134
    A4D0S4     M44T    Polymorphism    0.208   0.449    1.00      15      0.047
    A4D0S4    H234Y    Polymorphism    0.229   0.769    0.22       3      0.412
    A4D0S4   R1612S    Polymorphism    0.243   0.478    0.29      -5      0.274
    A4D0V7    I326T    Polymorphism       NA   0.087      NA      -6      0.050
    A4D0V7    K949T    Polymorphism       NA   0.069      NA      10      0.062
    A4D161     Y20H    Polymorphism       NA   0.786    0.06      58      0.872
    A4D161    S240G    Polymorphism       NA   0.071    0.07      28      0.047
    A4D1B5    G305E    Polymorphism    0.416   0.155      NA       5      0.027
    A4D1B5    W653L    Polymorphism       NA   0.678      NA      46      0.401
    A4D1E1    C248Y    Polymorphism    0.667   0.118    0.05      36      0.129
    A4D1E1    F634I    Polymorphism    0.216   0.101      NA      16      0.024
    A4D1E1   V1195I    Polymorphism       NA   0.068    0.24      15      0.075
    A4D1E9     C88W    Polymorphism    0.331   0.828    0.01      39      0.677
    A4D1E9    L164F    Polymorphism    0.729   0.470    0.09      20      0.579
    A4D1E9    M368I    Polymorphism       NA   0.081    1.00     -15      0.022
    A4D1E9    N110S    Polymorphism    0.296   0.245    0.76     -29      0.176
    A4D1S0    G339A    Polymorphism    0.081   0.062    0.81      15      0.035
    A4D256    I296L    Polymorphism    0.683   0.837    0.14       5      0.744
    A4D256    P238S    Polymorphism       NA   0.642    0.30      23      0.460
    A4D2B0    H114N    Polymorphism    0.312   0.874    0.00      79      0.915
    A4D2G3    A209P    Polymorphism    0.941   0.549    1.00     -18      0.348
    A4FU01    M159V    Polymorphism    0.189   0.148    0.53      -2      0.190
    A4FU69    L237V    Polymorphism       NA   0.022      NA     -43      0.019
    A4FU69   R1274T    Polymorphism       NA   0.109      NA      43      0.117
    A4FU69   V1252A    Polymorphism       NA   0.057      NA     -13      0.069
    A4QMS7     E87K    Polymorphism       NA   0.181      NA      16      0.146
    A4QPB2     T61M    Polymorphism    0.634   0.235    0.00      12      0.442
    A4QPH2    E223Q    Polymorphism    0.556   0.564    0.04      15      0.565
    A4UGR9    P450A    Polymorphism    0.423   0.244    0.14      45      0.296
    A4UGR9    Y457H    Polymorphism    0.465   0.140    0.50      -1      0.069
    A4UGR9   A2910T    Polymorphism       NA   0.166    0.45      31      0.049
    A4UGR9   G2728D    Polymorphism       NA   0.183    1.00      -7      0.054
    A4UGR9   G3202E    Polymorphism       NA   0.603    0.00      10      0.402
    A4UGR9   H2595Y    Polymorphism       NA   0.024    1.00      23      0.033
    A4UGR9   L2423R    Polymorphism       NA   0.406    0.06      36      0.308
    A4UGR9   N1833S    Polymorphism       NA   0.039    0.93       1      0.027
    A4UGR9   R1626H    Polymorphism    0.639   0.354    0.02      30      0.509
    A4UGR9   S2553N    Polymorphism       NA   0.109    0.03      26      0.047
    A4UGR9   Y2975C    Polymorphism       NA   0.055    0.28     -12      0.004
    A5D8V6    S261A    Polymorphism    0.218   0.207    0.67     -15      0.216
    A5D8V6    V182D    Polymorphism    0.289   0.250    0.03      27      0.361
    A5D8W1     S22R    Polymorphism       NA   0.144      NA      30      0.105
    A5D8W1    P459L    Polymorphism       NA   0.181      NA      12      0.160
    A5D8W1    R306C    Polymorphism       NA   0.776      NA      51      0.688
    A5PLK6      E5D    Polymorphism       NA   0.085      NA       5      0.068
    A5PLL7      W7G    Polymorphism       NA   0.129    0.77       1      0.025
    A5PLN7    K437E    Polymorphism       NA   0.463    0.03      42      0.333
    A5PLN7    L748V    Polymorphism       NA   0.179      NA      16      0.171
    A5PLN7    P532L    Polymorphism       NA   0.244    0.13      37      0.283
    A5YKK6    D603A    Polymorphism    0.169   0.433    0.00       4      0.379
    A5YM72     P14T    Polymorphism       NA   0.190      NA      10      0.186
    A6BM72    L474P    Polymorphism    0.643   0.682    0.29      -2      0.369
    A6BM72    L861F    Polymorphism    0.139   0.524    0.09      33      0.252
    A6H8M9      R5K    Polymorphism       NA   0.195    0.97     -50      0.188
    A6H8Y1     N26S    Polymorphism       NA   0.088      NA       0      0.106
    A6H8Y1    A125V    Polymorphism    0.262   0.066    0.01       7      0.086
    A6H8Y1   F1244I    Polymorphism    0.097   0.049    0.16       3      0.025
    A6H8Y1   G1180S    Polymorphism    0.415   0.042    0.39      -1      0.024
    A6H8Y1   K1469E    Polymorphism       NA   0.097      NA       6      0.091
    A6H8Y1   N2555S    Polymorphism       NA   0.050      NA      12      0.061
    A6H8Y1   Q1676E    Polymorphism       NA   0.095      NA     -17      0.085
    A6NC51    L199F    Polymorphism    0.301   0.049    1.00     -22      0.021
    A6NC98    D886A    Polymorphism    0.162   0.133    0.69     -11      0.051
    A6NCF5    E345G    Polymorphism    0.927   0.404    0.36      48      0.660
    A6NCF5    R176Q    Polymorphism    0.642   0.192    0.65      25      0.366
    A6NCI4    T464I    Polymorphism       NA   0.303    0.00      26      0.480
    A6NCI4   Q1165P    Polymorphism       NA   0.561    0.01      53      0.729
    A6NCV1      R2G    Polymorphism    0.376   0.576    0.24     -38      0.467
    A6ND48     V36A    Polymorphism    0.217   0.243    0.13     -53      0.082
    A6ND48    S170N    Polymorphism    0.203   0.123    1.00     -11      0.108
    A6NDA9    T510P    Polymorphism       NA   0.061    0.17     -33      0.015
    A6NDA9    V496A    Polymorphism       NA   0.079    0.14      -3      0.065
    A6NDB9    A440T    Polymorphism       NA   0.053    0.23      13      0.042
    A6NDH6    S148T    Polymorphism    0.205   0.445    0.26      -6      0.299
    A6NDH6    T167S    Polymorphism    0.228   0.121    0.98     -16      0.120
    A6NDH6    V108I    Polymorphism    0.235   0.267    0.79     -16      0.265
    A6NDI0    L398M    Polymorphism    0.070   0.311    0.23      12      0.253
    A6NDN3    R200W    Polymorphism       NA   0.093    0.01      25      0.186
    A6NE01   H2166Y    Polymorphism       NA   0.135    1.00       4      0.055
    A6NE01   H2228Q    Polymorphism       NA   0.036    0.77     -39      0.056
    A6NE01   M2193I    Polymorphism       NA   0.146    0.13      19      0.135
    A6NE01   Q2316E    Polymorphism       NA   0.345    0.00      33      0.435
    A6NE01   R1204G    Polymorphism       NA   0.109    0.34      36      0.073
    A6NE52    H427Q    Polymorphism       NA   0.146    0.01      46      0.169
    A6NE52    R149G    Polymorphism       NA   0.163    0.00      32      0.042
    A6NEL2    P377T    Polymorphism       NA   0.123    0.68      37      0.097
    A6NEN9    R156H    Polymorphism       NA   0.194      NA      37      0.222
    A6NER3     R13S    Polymorphism       NA   0.341    0.07      28      0.200
    A6NES4    K519N    Polymorphism       NA   0.036    1.00      15      0.033
    A6NES4   A1594T    Polymorphism    0.455   0.049    0.61      27      0.168
    A6NES4   F1578L    Polymorphism    0.614   0.316    0.38      19      0.457
    A6NES4   V1214M    Polymorphism       NA   0.077    0.14      16      0.125
    A6NES4   V1402M    Polymorphism    0.558   0.223    0.07      16      0.459
    A6NES4   V1601I    Polymorphism    0.638   0.037    0.22       7      0.096
    A6NET4     G44D    Polymorphism    0.502   0.927    0.00      53      0.907
    A6NF34    P547R    Polymorphism       NA   0.255      NA      25      0.162
    A6NF89    T190I    Polymorphism    0.943   0.831    0.01      33      0.842
    A6NFD8    L147V    Polymorphism    0.726   0.140    0.07      30      0.292
    A6NFK2    L181F    Polymorphism       NA   0.040    1.00     -13      0.043
    A6NFN9    I306M    Polymorphism       NA   0.238      NA      41      0.142
    A6NFR6     L56P    Polymorphism       NA   0.449    0.16      12      0.130
    A6NFU8    E169Q    Polymorphism    0.198   0.186    0.28       6      0.211
    A6NFY7     G57R         Disease       NA   0.512    0.00      55      0.724
    A6NFY7     R55P         Disease       NA   0.847    0.00      56      0.865
    A6NGD5    Q259K    Polymorphism    0.071   0.094    0.29      -5      0.080
    A6NGE4    R549W    Polymorphism    0.096   0.165    0.97     -28      0.071
    A6NGE7     Q57P    Polymorphism       NA   0.378    0.27       8      0.231
    A6NGG8     S13C    Polymorphism       NA   0.169      NA      26      0.145
    A6NGG8    L792V    Polymorphism       NA   0.050    0.10      20      0.060
    A6NGG8   P1254L    Polymorphism    0.680   0.140    0.07       0      0.070
    A6NGQ2     A18T    Polymorphism       NA   0.037    0.40      14      0.038
    A6NGR9     H97Q    Polymorphism       NA   0.039      NA       9      0.040
    A6NGR9    V132A    Polymorphism       NA   0.126    0.93      -4      0.064
    A6NGY1     C12R    Polymorphism       NA   0.204      NA      24      0.174
    A6NGY1    L210M    Polymorphism       NA   0.042      NA      -6      0.049
    A6NGY5     T20A    Polymorphism    0.111   0.494    0.55       5      0.150
    A6NGY5    D301Y    Polymorphism    0.971   0.096    1.00      18      0.165
    A6NGY5    H232R    Polymorphism    0.161   0.408    0.73     -15      0.234
    A6NGY5    S233F    Polymorphism    0.727   0.820    0.01      45      0.899
    A6NH00     G39S    Polymorphism    0.285   0.781    0.21      19      0.481
    A6NH00    A221S    Polymorphism    0.212   0.128    0.41     -45      0.170
    A6NH00    M197R    Polymorphism    0.645   0.812    0.01      65      0.905
    A6NH00    T179A    Polymorphism    0.163   0.111    0.21      16      0.200
    A6NHG9    Y189C    Polymorphism    0.967   0.204    1.00     -21      0.143
    A6NHL2    Q135H    Polymorphism       NA   0.438    0.03      -7      0.414
    A6NHL2    R250W    Polymorphism    0.996   0.961    0.00      65      0.956
    A6NHR9    I960V    Polymorphism       NA   0.077    0.00     -31      0.081
    A6NHR9    V708I    Polymorphism       NA   0.058    0.00       5      0.092
    A6NI79    R197K    Polymorphism       NA   0.030    1.00     -51      0.017
    A6NIM6    E508K    Polymorphism    0.306   0.623    0.06      45      0.722
    A6NIM6    H141Q    Polymorphism       NA   0.427    0.54      41      0.337
    A6NIV6    K159E    Polymorphism    0.318   0.264    1.00      -9      0.195
    A6NJ78     N31K    Polymorphism       NA   0.094    1.00      -7      0.034
    A6NJ78    I267F    Polymorphism       NA   0.522    0.47     -17      0.452
    A6NJL1    P187S    Polymorphism    0.458   0.311    0.17       5      0.280
    A6NJL1    V208I    Polymorphism    0.161   0.075    0.20       7      0.060
    A6NJZ3     L13Q    Polymorphism    0.700   0.876    0.00      38      0.730
    A6NJZ3    T222A    Polymorphism    0.711   0.285    0.46       4      0.488
    A6NK53    S247P    Polymorphism    0.596   0.491    0.08      41      0.715
    A6NK97    A139V    Polymorphism       NA   0.225    0.20       0      0.319
    A6NKB5    R117K    Polymorphism       NA   0.050    0.53     -38      0.070
    A6NKC4    H175R    Polymorphism    0.575   0.241    0.55       0      0.419
    A6NKC4    P105L    Polymorphism    0.981   0.067    1.00     -54      0.029
    A6NKC9    M137T    Polymorphism       NA   0.171    0.44     -20      0.096
    A6NKF1    L186P    Polymorphism    0.714   0.978    0.01      65      0.941
    A6NKF2    C335G    Polymorphism       NA   0.240    0.40       0      0.058
    A6NKG5    E849Q    Polymorphism    0.791   0.185    0.06      31      0.482
    A6NKK0    I153L    Polymorphism    0.072   0.344    1.00     -36      0.138
    A6NKK0    S148T    Polymorphism    0.205   0.459    0.28      -9      0.301
    A6NKK0    S230T    Polymorphism    0.780   0.762    0.08      36      0.656
    A6NKK0    V150I    Polymorphism    0.093   0.097    1.00     -34      0.136
    A6NKQ9    P185S    Polymorphism       NA   0.052    0.05       0      0.043
    A6NKW6      S5R    Polymorphism       NA   0.376    0.00      42      0.388
    A6NKW6    A111P    Polymorphism       NA   0.149    0.09      41      0.044
    A6NL05     R72K    Polymorphism       NA   0.046    1.00     -20      0.050
    A6NLF2    P375L    Polymorphism    0.942   0.081    1.00      -2      0.029
    A6NLJ0    D346E    Polymorphism       NA   0.139    1.00     -36      0.039
    A6NLJ0    F276V    Polymorphism       NA   0.369    0.35       7      0.453
    A6NLP5     I78M    Polymorphism    0.412   0.323    0.03      17      0.459
    A6NM43    C217S    Polymorphism    0.188   0.292    0.83      22      0.179
    A6NM43    S395G    Polymorphism    0.407   0.144    0.90      -7      0.114
    A6NMB9    T366P    Polymorphism       NA   0.310    0.30      -3      0.263
    A6NMN3     R69L    Polymorphism       NA   0.056      NA     -21      0.029
    A6NMS3    I206V    Polymorphism    0.089   0.136    0.79     -23      0.115
    A6NMU1    C277R    Polymorphism       NA   0.355    0.54      46      0.294
    A6NMU1    Y180S    Polymorphism    0.610   0.079    0.42       3      0.114
    A6NMX2    D227Y    Polymorphism    0.945   0.975    0.00      65      0.952
    A6NMZ7    E461A    Polymorphism    0.344   0.230    0.19      19      0.268
    A6NMZ7   R1739Q    Polymorphism       NA   0.354    0.15      42      0.429
    A6NNM8    A126T    Polymorphism    0.186   0.144    0.28      43      0.265
    A6NNM8    T262I    Polymorphism    0.485   0.641    0.29     -44      0.301
    A6NNN8    S220T    Polymorphism    0.714   0.388    0.75      19      0.588
    A6NNP5    K120R    Polymorphism       NA   0.023      NA     -49      0.027
    A6PVS8    A255T    Polymorphism       NA   0.062    1.00     -36      0.020
    A6PVS8    E434K    Polymorphism       NA   0.249    0.00      17      0.151
    A6PVS8    H156Y    Polymorphism       NA   0.166    0.05       7      0.136
    A6PVS8    L483F    Polymorphism       NA   0.201    0.00      33      0.225
    A6PVY3      I3S    Polymorphism       NA   0.188      NA     -32      0.158
    A6PVY3    Q143R    Polymorphism       NA   0.128      NA      33      0.029
    A6PW82    H606R    Polymorphism       NA   0.046      NA      -5      0.044
    A6QL63    G448S    Polymorphism       NA   0.141    0.31      -2      0.102
    A6QL63   A1002D    Polymorphism    0.755   0.881    0.00      36      0.854
    A6QL63   G1076S    Polymorphism    0.398   0.084    0.19      -2      0.094
    A7E2Y1    P738S    Polymorphism    0.305   0.802    0.01     -14      0.510
    A7E2Y1   V1875E    Polymorphism       NA   0.825    0.00      11      0.812
    A7MBM2     C56S    Polymorphism       NA   0.352    0.02      19      0.259
    A7MBM2   G1145S    Polymorphism       NA   0.117    0.40     -27      0.089
    A7MBM2   R1247W    Polymorphism       NA   0.048    0.08      10      0.025
    A7MD48    R406Q    Polymorphism       NA   0.079    0.41      20      0.042
    A7MD48    R547S    Polymorphism       NA   0.235    0.58      39      0.081
    A8K0R7    V693M    Polymorphism       NA   0.231      NA      36      0.147
    A8K2U0    C970Y    Polymorphism    0.887   0.965    0.03      69      0.944
    A8K2U0    G207R    Polymorphism       NA   0.296    0.05      19      0.241
    A8K2U0   T1131M    Polymorphism    0.284   0.086    0.10      20      0.272
    A8K2U0   T1412A    Polymorphism    0.287   0.130    0.42       2      0.248
    A8K7I4    K426R    Polymorphism    0.421   0.156    0.59       9      0.150
    A8K7I4    R152K    Polymorphism    0.254   0.402    0.12     -13      0.271
    A8K855    R375K    Polymorphism       NA   0.218    0.00       7      0.206
    A8K855    T248I    Polymorphism       NA   0.339    0.01      34      0.282
    A8K8P3    R549Q    Polymorphism       NA   0.066    0.56      11      0.095
    A8MPS7    A263T    Polymorphism       NA   0.134    0.63      -6      0.200
    A8MPX8    F123L    Polymorphism       NA   0.164    0.01       9      0.085
    A8MT70    A473G    Polymorphism       NA   0.256      NA       9      0.153
    A8MT70    A636G    Polymorphism       NA   0.127      NA       9      0.110
    A8MT70    E555K    Polymorphism       NA   0.153      NA       2      0.074
    A8MT70    I511T    Polymorphism       NA   0.304      NA      24      0.171
    A8MTY7    S130N    Polymorphism    0.717   0.203    0.11      32      0.225
    A8MTZ7    I140V    Polymorphism       NA   0.065    0.73     -21      0.022
    A8MV23    D143N    Polymorphism       NA   0.718    0.22      18      0.484
    A8MV24     P61L    Polymorphism       NA   0.114      NA      -8      0.110
    A8MVA2     Y86C    Polymorphism    0.992   0.184    1.00       6      0.127
    A8MVW5     K86T    Polymorphism    0.196   0.043    0.54      15      0.037
    A8MWL7    R108C    Polymorphism    0.572   0.201    0.08      47      0.390
    A8MWS1    E258D    Polymorphism    0.661   0.314    0.24      10      0.505
    A8MWS1    K160T    Polymorphism    0.497   0.218    0.57     -13      0.187
    A8MWY0    L729V    Polymorphism    0.052   0.036    1.00     -43      0.016
    A8MWY0    N539Y    Polymorphism    0.554   0.368    0.05      45      0.585
    A8MXQ7    T509R    Polymorphism       NA   0.089      NA      23      0.031
    A8MXY4    A150G    Polymorphism    0.432   0.145    0.71       0      0.129
    A8MYU2    D175N    Polymorphism    0.474   0.704    0.03      45      0.650
    A8MYU2    W768R    Polymorphism    0.812   0.269    0.51      21      0.371
    A8TX70    E455K    Polymorphism    0.052   0.432    0.50       5      0.109
    A8TX70    H805R    Polymorphism       NA   0.457    0.59      42      0.359
    A8TX70   T1280P    Polymorphism       NA   0.447    0.28      36      0.550
    A9YTQ3    D627H    Polymorphism    0.079   0.056    0.06       3      0.036
    A9YTQ3    L114P    Polymorphism    0.456   0.583    0.06      29      0.502
    A9Z1Z3   V1318I    Polymorphism    0.401   0.282    0.19      12      0.343
    B0I1T2     V49M    Polymorphism    0.604   0.650    0.20      -3      0.514
    B0I1T2    R798Q    Polymorphism    0.302   0.443    0.44      -7      0.430
    B0YJ81     E64K    Polymorphism    0.136   0.056    0.67     -23      0.019
    B0YJ81     E64Q    Polymorphism    0.107   0.091    0.42     -21      0.046
    B0YJ81     V70F    Polymorphism    0.203   0.218    0.71     -39      0.212
    B1AH88     H53R    Polymorphism       NA   0.208      NA      21      0.036
    B1AK53    D744N         Disease    0.646   0.197    0.00      44      0.436
    B1AK53    R322H    Polymorphism       NA   0.339    0.03     -44      0.357
    B1AK53    R774Q         Disease    0.333   0.222    0.15      34      0.378
    B1AK53    S719R         Disease    0.534   0.245    0.04      42      0.554
    B1AK53    Y323C    Polymorphism       NA   0.712    0.02     -16      0.308
    B1AKI9    P193R    Polymorphism       NA   0.166    0.02      25      0.217
    B1ANS9    R952W    Polymorphism       NA   0.395      NA      59      0.662
    B1ANY3    W162R    Polymorphism       NA   0.092    0.86       6      0.036
    B1APH4     P61R    Polymorphism    0.119   0.713    0.00      37      0.286
    B2RTY4     R85Q    Polymorphism       NA   0.458    0.02      46      0.605
    B2RTY4    A825V    Polymorphism       NA   0.140    0.58     -37      0.123
    B2RTY4    L211P    Polymorphism    0.560   0.932    0.00      19      0.869
    B2RTY4    R946Q    Polymorphism    0.254   0.852    0.02      38      0.597
    B2RTY4    T161I    Polymorphism    0.244   0.229    0.02       1      0.291
    B2RTY4   H1795Y    Polymorphism    0.269   0.116    0.00      29      0.171
    B2RTY4   R1834C    Polymorphism    0.725   0.616    0.00      53      0.871
    B2RTY4   S1362P    Polymorphism       NA   0.084    0.10     -11      0.051
    B2RU33     A13T    Polymorphism       NA   0.075    0.03      29      0.069
    B2RU33     C72Y    Polymorphism       NA   0.631    0.00      49      0.476
    B2RU33     H30P    Polymorphism       NA   0.301    0.02      35      0.227
    B2RU33    M166I    Polymorphism    0.093   0.214    0.63     -57      0.034
    B3GLJ2     T30K    Polymorphism       NA   0.369    0.40      31      0.218
    O00115    H204R    Polymorphism    0.189   0.183    0.67     -15      0.236
    O00115    R314L    Polymorphism    0.931   0.957    0.00      60      0.954
    O00116    L469P         Disease    0.660   0.770    0.34      63      0.890
    O00116    R419H         Disease    0.892   0.737    0.01      55      0.919
    O00116    T309I         Disease    0.451   0.643    0.11      56      0.738
    O00141    A342V    Polymorphism    0.233   0.509    0.07      13      0.395
    O00141    V219I    Polymorphism    0.097   0.053    1.00     -35      0.060
    O00142     I53M         Disease       NA   0.368    0.01      39      0.605
    O00142     T64M         Disease    0.783   0.500    0.00      60      0.893
    O00142    H121N         Disease    0.739   0.371    0.30      54      0.603
    O00142    I212N         Disease    0.755   0.378    0.01      48      0.661
    O00142    R183W         Disease    0.816   0.935    0.01      33      0.874
    O00142    R192K         Disease    0.787   0.872    0.00      38      0.844
    O00142    T108M         Disease    0.662   0.575    0.08      27      0.756
    O00151    N175S    Polymorphism    0.198   0.056    0.84     -19      0.068
    O00160    P960L    Polymorphism    0.197   0.257    0.02      21      0.244
    O00167    T238A    Polymorphism       NA   0.160    0.17      14      0.141
    O00170    Q228K    Polymorphism    0.151   0.102    0.97     -38      0.082
    O00175     S31F    Polymorphism    0.727   0.264    0.58      37      0.395
    O00175    A102T    Polymorphism    0.433   0.200    0.67      17      0.174
    O00175    Q110E    Polymorphism    0.413   0.283    0.41       7      0.162
    O00178     G91R    Polymorphism       NA   0.928    0.00      41      0.870
    O00182      G5S    Polymorphism       NA   0.108    0.98     -14      0.119
    O00186    C546G    Polymorphism    0.352   0.842    0.42      26      0.745
    O00192    R909Q    Polymorphism    0.237   0.165    0.29      12      0.141
    O00192    R912W    Polymorphism    0.508   0.138    0.04      39      0.170
    O00192    V175A    Polymorphism       NA   0.043    0.64       5      0.035
    O00194     A92T    Polymorphism    0.655   0.695    0.11      10      0.670
    O00203    L580R         Disease    0.949   0.964    0.00      53      0.941
    O00203    V585E    Polymorphism    0.620   0.355    1.00     -34      0.447
    O00204    V240I    Polymorphism    0.100   0.482    1.00     -36      0.112
    O00206    C246S    Polymorphism       NA   0.309    0.50      29      0.243
    O00206    E474K    Polymorphism    0.138   0.528    0.96     -21      0.128
    O00206    K694R    Polymorphism    0.314   0.126    0.54      24      0.260
    O00206    S400N    Polymorphism    0.150   0.174    0.84     -36      0.113
    O00206    T175A    Polymorphism    0.211   0.220    0.78      22      0.272
    O00206    V310G    Polymorphism       NA   0.236    0.09      50      0.447
    O00212    C134R    Polymorphism    0.927   0.383    1.00     -26      0.003
    O00217     P79L         Disease    0.670   0.514    0.01      17      0.753
    O00217    R102H         Disease    0.683   0.710    0.00      -6      0.800
    O00219    R173H    Polymorphism    0.290   0.183    0.59      13      0.160
    O00220     G11V    Polymorphism       NA   0.279      NA      31      0.057
    O00220    H141R    Polymorphism    0.040   0.120    0.32      46      0.176
    O00220    N297H    Polymorphism    0.156   0.253    0.16      41      0.323
    O00220    P105R    Polymorphism       NA   0.160    0.17      61      0.184
    O00221     H95Q    Polymorphism       NA   0.113      NA     -26      0.068
    O00221    V194A    Polymorphism       NA   0.093    0.45      37      0.027
    O00222     F21C    Polymorphism       NA   0.756    0.01      11      0.507
    O00222    F362Y    Polymorphism    0.183   0.464    0.22      -2      0.258
    O00222    L430F    Polymorphism    0.572   0.663    0.05       7      0.524
    O00222    R343Q    Polymorphism    0.097   0.227    0.40     -17      0.146
    O00222    S902I    Polymorphism    0.063   0.476    0.01      43      0.554
    O00232    V358A    Polymorphism    0.572   0.731    0.01      37      0.665
    O00233     T74I    Polymorphism    0.301   0.500    0.26     -17      0.429
    O00233    E197G    Polymorphism    0.397   0.269    0.20      19      0.329
    O00233    R134W    Polymorphism    0.772   0.131    0.02      37      0.403
    O00238    I200K         Disease    0.329   0.718    0.00      36      0.623
    O00238    R149W    Polymorphism       NA   0.906    0.23      29      0.755
    O00238    R224H    Polymorphism    0.363   0.453    0.19      -3      0.313
    O00238    R371Q    Polymorphism    0.275   0.215    0.18       4      0.292
    O00238    R486Q         Disease    0.813   0.353    0.09      15      0.615
    O00238    R486W         Disease    0.973   0.524    0.01      37      0.827
    O00241     R23G    Polymorphism    0.228   0.122    0.34     -27      0.044
    O00241     R53H    Polymorphism    0.167   0.245    0.18       5      0.221
    O00254     L15S    Polymorphism       NA   0.143    0.58     -64      0.010
    O00254    M177V    Polymorphism    0.895   0.411    0.00      19      0.651
    O00254    N250D    Polymorphism    0.131   0.112    0.85       7      0.126
    O00255     E26K         Disease       NA   0.366      NA      21      0.501
    O00255     E45G         Disease       NA   0.813      NA      60      0.888
    O00255     E45K         Disease       NA   0.942      NA      72      0.936
    O00255     G42D         Disease       NA   0.933      NA      60      0.927
    O00255     L22R         Disease       NA   0.920      NA      44      0.786
    O00255     L39W         Disease       NA   0.525      NA      34      0.712
    O00255     P12L         Disease       NA   0.830      NA      36      0.763
    O00255     R98L         Disease       NA   0.282      NA      22      0.179
    O00255    A165P         Disease    0.732   0.813      NA      58      0.903
    O00255    A165T         Disease    0.548   0.482      NA       7      0.466
    O00255    A169D         Disease    0.621   0.664      NA      40      0.731
    O00255    A181P         Disease    0.732   0.881      NA      44      0.848
    O00255    A247V         Disease    0.609   0.484      NA      37      0.670
    O00255    A289E         Disease    0.592   0.242      NA      39      0.524
    O00255    A314P         Disease    0.732   0.754      NA      51      0.867
    O00255    A330P         Disease    0.631   0.768      NA      51      0.866
    O00255    A342D         Disease    0.737   0.837      NA      40      0.844
    O00255    A342P         Disease    0.732   0.815      NA      46      0.839
    O00255    A347P         Disease    0.732   0.841      NA      53      0.890
    O00255    A373D         Disease    0.737   0.786      NA      43      0.819
    O00255    A390V         Disease    0.222   0.030      NA       3      0.039
    O00255    A416P         Disease    0.712   0.730      NA      53      0.868
    O00255    C170R         Disease    0.847   0.943      NA      62      0.943
    O00255    C246F         Disease    0.764   0.279      NA      27      0.536
    O00255    C246R         Disease    0.756   0.392      NA      42      0.592
    O00255    C246Y         Disease    0.805   0.493      NA      29      0.695
    O00255    C426Y         Disease    0.868   0.934      NA      51      0.913
    O00255    D158V         Disease    0.544   0.836      NA      58      0.887
    O00255    D177Y         Disease    0.876   0.815      NA      56      0.920
    O00255    D362H         Disease    0.811   0.483      NA      42      0.712
    O00255    D423H         Disease    0.794   0.681      NA      68      0.910
    O00255    D423N         Disease    0.583   0.823      NA      61      0.893
    O00255    E184D         Disease    0.473   0.745      NA      50      0.825
    O00255    E184K         Disease    0.599   0.877      NA      65      0.906
    O00255    E184Q         Disease    0.650   0.775      NA      58      0.708
    O00255    E260K         Disease    0.599   0.571      NA      46      0.526
    O00255    E364K         Disease    0.599   0.584      NA      42      0.756
    O00255    F144V         Disease    0.392   0.500      NA      30      0.704
    O00255    F452S         Disease    0.743   0.908      NA      49      0.892
    O00255    G110E         Disease       NA   0.243      NA       9      0.373
    O00255    G161D         Disease    0.795   0.810      NA      71      0.923
    O00255    G230R         Disease    0.845   0.736      NA      62      0.917
    O00255    G286R         Disease    0.845   0.546      NA      53      0.853
    O00255    G310D         Disease    0.418   0.332      NA      27      0.477
    O00255    H139D         Disease    0.712   0.855      NA      60      0.910
    O00255    H139P         Disease    0.828   0.852      NA      63      0.934
    O00255    H139R         Disease    0.695   0.845      NA      57      0.906
    O00255    H139Y         Disease    0.688   0.725      NA      50      0.873
    O00255    H186R         Disease    0.691   0.859      NA      48      0.859
    O00255    H322R         Disease    0.691   0.830      NA      66      0.908
    O00255    H322Y         Disease    0.684   0.790      NA      60      0.897
    O00255    I353N         Disease    0.631   0.881      NA      36      0.833
    O00255    I377M         Disease    0.617   0.378      NA      14      0.441
    O00255    K135I         Disease    0.797   0.713      NA      48      0.838
    O00255    L173P         Disease    0.861   0.962      NA      48      0.879
    O00255    L228P         Disease    0.793   0.881      NA      40      0.859
    O00255    L264R         Disease    0.813   0.806      NA      60      0.918
    O00255    L269P         Disease    0.861   0.745      NA      49      0.866
    O00255    L272P         Disease    0.861   0.842      NA      45      0.863
    O00255    L291P         Disease    0.861   0.759      NA      57      0.910
    O00255    L419P         Disease    0.849   0.894      NA      51      0.905
    O00255    L449P         Disease    0.765   0.690      NA      49      0.835
    O00255    P282H         Disease    0.903   0.716      NA      55      0.909
    O00255    P325L         Disease    0.821   0.899      NA      34      0.867
    O00255    P325R         Disease    0.831   0.839      NA      49      0.892
    O00255    P378S         Disease    0.724   0.660      NA      34      0.788
    O00255    P545S         Disease    0.216   0.093      NA     -29      0.031
    O00255    P549S         Disease    0.594   0.159      NA     -32      0.102
    O00255    Q265P         Disease    0.777   0.615      NA      54      0.854
    O00255    R176Q    Polymorphism    0.249   0.086      NA      28      0.095
    O00255    R234L         Disease    0.402   0.349      NA       1      0.234
    O00255    R319P         Disease    0.274   0.779      NA      46      0.744
    O00255    R360W         Disease    0.930   0.730      NA      48      0.860
    O00255    R420P         Disease    0.795   0.929      NA      61      0.931
    O00255    R532C         Disease    0.613   0.193      NA      16      0.287
    O00255    S159I         Disease    0.650   0.447      NA      29      0.599
    O00255    S160F         Disease    0.724   0.160      NA      -1      0.100
    O00255    S258P         Disease    0.610   0.280      NA      49      0.539
    O00255    S432R         Disease    0.691   0.745      NA      43      0.797
    O00255    S560N         Disease    0.538   0.304      NA      36      0.427
    O00255    S560R         Disease    0.593   0.353      NA      31      0.431
    O00255    T316P         Disease    0.394   0.560      NA      44      0.709
    O00255    T349R         Disease    0.415   0.432      NA      29      0.514
    O00255    V167F         Disease    0.694   0.811      NA      52      0.884
    O00255    V189E         Disease    0.775   0.864      NA      58      0.605
    O00255    V220M         Disease    0.383   0.218      NA      33      0.391
    O00255    V245F         Disease    0.586   0.532      NA      49      0.746
    O00255    W188R         Disease    0.843   0.940      NA      63      0.943
    O00255    W188S         Disease    0.839   0.944      NA      52      0.751
    O00255    W346R         Disease    0.843   0.898      NA      57      0.931
    O00255    W428S         Disease    0.821   0.944      NA      54      0.925
    O00255    W441C         Disease    0.911   0.940      NA      58      0.939
    O00255    W441R         Disease    0.826   0.952      NA      64      0.942
    O00255    Y358D         Disease    0.831   0.904      NA      54      0.915
    O00258    V110I    Polymorphism       NA   0.074    0.71     -31      0.056
    O00270     H91R    Polymorphism    0.078   0.144    0.97      33      0.094
    O00292    P286L    Polymorphism    0.618   0.456    0.16      22      0.520
    O00294     T67R    Polymorphism       NA   0.098    0.85     -20      0.008
    O00294    A245V         Disease       NA   0.126    0.23       7      0.107
    O00294    A496T         Disease    0.207   0.321    0.43     -33      0.269
    O00294    F382S         Disease    0.559   0.873    0.01      40      0.872
    O00294    F491L         Disease    0.870   0.906    0.00      50      0.926
    O00294    I459K         Disease    0.572   0.615    0.11      22      0.565
    O00294    K261T         Disease       NA   0.064    0.14      -7      0.064
    O00294    K489R         Disease    0.822   0.790    0.00      38      0.859
    O00294    R378H         Disease    0.391   0.425    0.01     -15      0.446
    O00294    R420P         Disease    0.499   0.961    0.01      35      0.847
    O00294    T454M         Disease    0.389   0.185    0.11     -13      0.361
    O00295    D251N    Polymorphism       NA   0.034    0.61       2      0.061
    O00295    E245K    Polymorphism       NA   0.055    0.91      12      0.055
    O00295    G122S    Polymorphism       NA   0.109    0.12     -26      0.035
    O00303    W172L    Polymorphism    0.976   0.953    0.06      48      0.938
    O00305    C104F         Disease    0.485   0.751    0.06      13      0.745
    O00311     Q23P    Polymorphism       NA   0.065    0.27      -3      0.069
    O00311    E209D    Polymorphism    0.259   0.281    0.62      17      0.255
    O00311    F162L    Polymorphism    0.219   0.236    1.00     -32      0.226
    O00311    K441R    Polymorphism    0.298   0.110    0.72      34      0.136
    O00311    S498A    Polymorphism       NA   0.103    0.74       5      0.109
    O00322     S33A    Polymorphism       NA   0.063    1.00     -30      0.010
    O00322    M257T    Polymorphism    0.459   0.063    0.60      29      0.023
    O00330    D370V    Polymorphism    0.868   0.685    0.03      34      0.824
    O00337    D521N    Polymorphism    0.061   0.341    0.34      -7      0.217
    O00337    Q237K    Polymorphism    0.648   0.391    0.41       0      0.455
    O00337    V189I    Polymorphism    0.059   0.206    1.00     -56      0.121
    O00339     G14A    Polymorphism       NA   0.373      NA     -30      0.265
    O00339    A599T    Polymorphism       NA   0.167    0.60      -1      0.150
    O00358     A65V         Disease    0.947   0.879    0.07      28      0.885
    O00358     S57N         Disease       NA   0.777    0.04      37      0.820
    O00391    A294S    Polymorphism       NA   0.158    0.18      -7      0.206
    O00391    R605P    Polymorphism    0.060   0.175    0.32      24      0.131
    O00400    D171G    Polymorphism    0.285   0.724    0.38       8      0.370
    O00400    S113R         Disease    0.921   0.940    0.01      55      0.946
    O00409    Y337H    Polymorphism       NA   0.281    0.01      30      0.370
    O00410    E549K    Polymorphism    0.265   0.900    0.04      53      0.824
    O00410    Y905C    Polymorphism    0.658   0.342    0.17      41      0.597
    O00411    E555A    Polymorphism    0.212   0.128    0.59     -15      0.066
    O00418     H23R    Polymorphism    0.047   0.122    1.00     -16      0.081
    O00418     P75A    Polymorphism    0.531   0.147    0.00      -5      0.240
    O00418    D609H    Polymorphism    0.702   0.348    0.00      30      0.614
    O00418    Q361R    Polymorphism    0.330   0.021    0.84     -28      0.016
    O00418    R433W    Polymorphism    0.812   0.180    0.03      58      0.308
    O00423    S556P    Polymorphism    0.388   0.426    0.35     -12      0.183
    O00429     S71T    Polymorphism    0.232   0.261    0.81     -28      0.232
    O00443   T1415A    Polymorphism       NA   0.333    0.02      29      0.426
    O00444    A226T    Polymorphism    0.216   0.363    0.02      20      0.355
    O00444    N449D    Polymorphism    0.063   0.065    0.00      38      0.109
    O00444    R146H    Polymorphism    0.349   0.125    0.04       7      0.217
    O00445      E4D    Polymorphism    0.141   0.108    0.56     -36      0.039
    O00445    R111Q    Polymorphism    0.388   0.294    0.15     -10      0.320
    O00451    L462Q    Polymorphism       NA   0.239    0.01       1      0.178
    O00462    T701M    Polymorphism    0.194   0.328    0.18       8      0.290
    O00462    V253I    Polymorphism       NA   0.128    0.62     -52      0.135
    O00462    V253L    Polymorphism       NA   0.464    0.29     -29      0.335
    O00463    L358V    Polymorphism       NA   0.081    0.28     -11      0.143
    O00463    N186H    Polymorphism    0.629   0.183    0.11      29      0.306
    O00469    G601V         Disease    0.902   0.913    0.00      29      0.903
    O00469    R598H         Disease    0.868   0.846    0.00      49      0.912
    O00469    T608I         Disease    0.800   0.875    0.00      38      0.874
    O00476    A100T    Polymorphism    0.158   0.764    0.12      35      0.355
    O00481    P456T    Polymorphism    0.346   0.197    0.03      26      0.351
    O00481    S224N    Polymorphism    0.295   0.122    1.00      27      0.100
    O00488      R6Q    Polymorphism    0.674   0.175    0.54      25      0.165
    O00499     K35N         Disease    0.907   0.760    0.15      34      0.891
    O00499    D151N         Disease    0.880   0.932    0.07      50      0.943
    O00505    P291S    Polymorphism    0.297   0.470    0.27      -5      0.239
    O00506     Q64H    Polymorphism    0.720   0.373    0.57      26      0.637
    O00507   P1035S    Polymorphism       NA   0.196    0.07     -16      0.230
    O00512    R782K    Polymorphism    0.216   0.081    0.92      25      0.051
    O00515    L243P    Polymorphism    0.147   0.058    0.29     -30      0.019
    O00515    P279Q    Polymorphism    0.253   0.071    0.28      13      0.041
    O00519    P129T    Polymorphism    0.254   0.108    0.51     -23      0.224
    O00522     F97S         Disease    0.502   0.720    0.00      35      0.724
    O00522    K569E         Disease    0.335   0.130    0.03      53      0.127
    O00526     A47S    Polymorphism    0.280   0.086    0.00     -62      0.232
    O00533    T287A    Polymorphism    0.159   0.208    0.80      28      0.168
    O00534    E205K    Polymorphism    0.227   0.500    0.91       4      0.332
    O00534    H759R    Polymorphism    0.093   0.148    0.00      -2      0.149
    O00534    R757C    Polymorphism    0.675   0.100    0.02      28      0.240
    O00541    T264S    Polymorphism    0.139   0.095    1.00     -25      0.097
    O00555     A21V    Polymorphism       NA   0.195    0.34      -8      0.315
    O00555    C256R         Disease       NA   0.920    0.00      66      0.859
    O00555    C287Y         Disease    0.992   0.838    0.00      48      0.959
    O00555    D715E         Disease    0.942   0.757    0.02      26      0.814
    O00555    E918D    Polymorphism       NA   0.152    0.55     -13      0.096
    O00555    G293R         Disease    0.988   0.753    0.01      25      0.873
    O00555    H253Y         Disease       NA   0.321    0.07      31      0.383
    O00555    R192Q         Disease    0.813   0.470    0.02      45      0.653
    O00555    R195K         Disease    0.643   0.839    0.00      52      0.887
    O00555    R583Q         Disease    0.991   0.855    0.00      53      0.979
    O00555    S218L         Disease       NA   0.576    0.00      33      0.535
    O00555    T666M         Disease    0.996   0.744    0.00      65      0.968
    O00555    V714A         Disease    0.976   0.819    0.00      14      0.893
    O00555   E1756K         Disease    0.975   0.864    0.00      62      0.972
    O00555   F1490S         Disease    0.469   0.694    0.00      30      0.800
    O00555   G1105S    Polymorphism       NA   0.130    0.56     -24      0.102
    O00555   G1482R         Disease    0.854   0.670    0.04      47      0.853
    O00555   H1736L         Disease    0.896   0.615    0.01      63      0.905
    O00555   I1810L         Disease    0.875   0.915    0.00      12      0.782
    O00555   K1335E         Disease    0.712   0.258    0.07      25      0.520
    O00555   P1173L    Polymorphism       NA   0.148    0.34       5      0.204
    O00555   P2394S    Polymorphism    0.065   0.111    0.70      20      0.057
    O00555   R1346Q         Disease    0.991   0.670    0.00      42      0.926
    O00555   R1661H         Disease    0.812   0.900    0.00      47      0.926
    O00555   R1667W         Disease    0.998   0.907    0.00      32      0.943
    O00555   R2135C         Disease    0.721   0.426    0.18      57      0.637
    O00555   V1456L         Disease    0.593   0.731    0.01      19      0.594
    O00555   V1493I         Disease    0.393   0.630    0.77      16      0.346
    O00555   W1683R         Disease    0.990   0.508    0.00      62      0.949
    O00555   Y1384C         Disease    0.954   0.320    0.08      23      0.539
    O00560     P26T    Polymorphism       NA   0.412    0.00      16      0.278
    O00566    D140N    Polymorphism       NA   0.122    0.74      -4      0.115
    O00566    E634K    Polymorphism    0.219   0.090    0.52      -7      0.127
    O00567    I121V    Polymorphism    0.505   0.437    0.07     -18      0.573
    O00574      E3K    Polymorphism       NA   0.453    0.17      -6      0.436
    O00587    R302C    Polymorphism    0.763   0.474    0.00      47      0.735
    O00590    A248V    Polymorphism    0.460   0.606    0.23      12      0.466
    O00591    F391L    Polymorphism    0.224   0.342    0.68      18      0.339
    O00592     T60R    Polymorphism    0.422   0.463    0.31      55      0.313
    O00592    P298A    Polymorphism    0.381   0.056    1.00       5      0.063
    O00592    V358I    Polymorphism    0.147   0.030    1.00     -23      0.055
    O00602    Y126H    Polymorphism    0.145   0.588    0.56       3      0.150
    O00622    R334W    Polymorphism    0.802   0.327    0.00      42      0.575
    O00623     R34S         Disease    0.353   0.373    0.28      21      0.330
    O00623    L245I    Polymorphism    0.291   0.156    0.83     -44      0.129
    O00625    V228A    Polymorphism    0.322   0.518    0.16      23      0.493
    O00628     T14P         Disease    0.665   0.640    0.07      44      0.780
    O00628    A218V         Disease    0.524   0.527    0.20      40      0.716
    O00628    G217R         Disease    0.838   0.744    0.01      71      0.958
    O00634    P425S    Polymorphism    0.342   0.334    0.05      16      0.365
    O00716    G344R    Polymorphism    0.980   0.928    0.00      53      0.943
    O00748     R34W    Polymorphism    0.947   0.644    0.01     -14      0.813
    O00748    R206H    Polymorphism    0.708   0.718    0.46     -19      0.486
    O00754     H72L         Disease    0.997   0.939    0.00      75      0.958
    O00754    A481S    Polymorphism    0.262   0.179    0.71     -65      0.145
    O00754    E402K         Disease    0.511   0.759    0.36      33      0.581
    O00754    G801D         Disease    0.899   0.883    0.18      57      0.924
    O00754    H200L         Disease    0.955   0.959    0.26      59      0.986
    O00754    L809P         Disease    0.937   0.918    0.01      23      0.891
    O00754    N413S    Polymorphism    0.387   0.236    0.23      15      0.385
    O00754    P356R         Disease    0.928   0.862    0.07      65      0.931
    O00754    R337Q    Polymorphism    0.222   0.351    0.58     -28      0.176
    O00754    R750W         Disease    0.965   0.948    0.13      55      0.943
    O00754    S453Y         Disease    0.676   0.718    0.03      49      0.880
    O00754    T312I    Polymorphism    0.317   0.246    0.28     -51      0.147
    O00754    T355P         Disease    0.987   0.985    0.00      60      0.952
    O00754    W714R         Disease    0.882   0.711    0.24      57      0.896
    O00755    A109T         Disease    0.932   0.880    0.00      21      0.895
    O00755    R292C         Disease    0.997   0.940    0.00      60      0.948
    O00763    I552V    Polymorphism    0.143   0.016    1.00     -50      0.026
    O14490    R816Q    Polymorphism    0.177   0.318    0.05     -24      0.211
    O14513   V1403A    Polymorphism       NA   0.076    0.06       2      0.054
    O14521     D92Y         Disease    0.978   0.872    0.00      63      0.974
    O14521     G12S    Polymorphism    0.151   0.175    0.83     -22      0.099
    O14521     H50R    Polymorphism    0.270   0.232    0.43      35      0.309
    O14521     P81L         Disease    0.454   0.887    0.07      -4      0.697
    O14521    H102L         Disease    0.812   0.944    0.00      61      0.945
    O14521    L139P         Disease    0.945   0.986    0.00      41      0.924
    O14521    Y114C         Disease    0.979   0.932    0.00      79      0.892
    O14522     A29P    Polymorphism       NA   0.429    0.02      -5      0.434
    O14522     M76V    Polymorphism       NA   0.310    0.51      18      0.258
    O14523    R413W    Polymorphism       NA   0.172      NA      24      0.127
    O14525   G1270R    Polymorphism       NA   0.595    0.00      38      0.721
    O14530     Q38R    Polymorphism    0.293   0.054    0.17     -38      0.091
    O14543    H125Y    Polymorphism    0.379   0.332    0.01      31      0.436
    O14576    N582T    Polymorphism    0.422   0.431    0.62      33      0.382
    O14578      G7E    Polymorphism       NA   0.321    0.00      42      0.334
    O14578      R9Q    Polymorphism       NA   0.193    0.00      22      0.104
    O14579     S13C    Polymorphism    0.391   0.179    0.03      26      0.254
    O14579    T117I    Polymorphism    0.176   0.264    0.17       9      0.206
    O14581     A69S    Polymorphism    0.227   0.396    0.24     -38      0.295
    O14581     I46T    Polymorphism    0.568   0.854    0.00      32      0.760
    O14581     V37A    Polymorphism    0.259   0.523    0.21      12      0.442
    O14593    L195P         Disease    0.757   0.161    0.07      25      0.301
    O14593    Q251E    Polymorphism       NA   0.527    1.00      16      0.460
    O14594     A70T    Polymorphism    0.136   0.201    0.69     -26      0.169
    O14594   A1254V    Polymorphism    0.134   0.578    0.20      48      0.635
    O14613    I191F    Polymorphism    0.526   0.250    0.05     -18      0.542
    O14617   I1072V    Polymorphism    0.096   0.157    0.48       9      0.129
    O14626    I283V    Polymorphism    0.078   0.200    0.53      29      0.226
    O14633     I51S    Polymorphism       NA   0.327      NA      10      0.076
    O14638    N744H    Polymorphism    0.908   0.747    0.09       2      0.851
    O14638    S786N    Polymorphism    0.815   0.557    0.03      17      0.723
    O14639    P434T    Polymorphism       NA   0.325    0.37       3      0.455
    O14654     L34F    Polymorphism       NA   0.089    0.00      25      0.091
    O14656    D264H    Polymorphism    0.918   0.929    0.02      57      0.948
    O14657     A54T    Polymorphism    0.227   0.080    0.49     -22      0.089
    O14669     P22S    Polymorphism       NA   0.077    0.75      31      0.106
    O14669    G116C    Polymorphism    0.134   0.299    0.11      27      0.139
    O14678    A304T    Polymorphism    0.152   0.111    0.24      14      0.161
    O14682    I256S    Polymorphism    0.536   0.500    0.01      19      0.748
    O14686    A476T    Polymorphism       NA   0.073    0.60      -2      0.064
    O14730    R441Q    Polymorphism    0.340   0.608    0.07      47      0.732
    O14730    S447L    Polymorphism    0.085   0.328    0.68     -14      0.186
    O14732     A88T    Polymorphism    0.367   0.253    0.49     -22      0.250
    O14733    A195T    Polymorphism    0.249   0.472    0.03      35      0.461
    O14733    L259F    Polymorphism    0.495   0.801    0.01      38      0.817
    O14733    N118S    Polymorphism    0.173   0.274    0.26     -13      0.153
    O14735    R199C    Polymorphism    0.408   0.259    0.04       3      0.359
    O14745    E225K         Disease    0.310   0.310    0.68      19      0.333
    O14745    L110V         Disease       NA   0.265    0.28     -14      0.261
    O14745    R153Q         Disease    0.763   0.652    0.23      39      0.775
    O14746    A279T    Polymorphism       NA   0.157    0.00     -11      0.088
    O14746    H412Y    Polymorphism    0.606   0.265    0.18      30      0.436
    O14746    K902N         Disease    0.897   0.892    0.00      59      0.941
    O14746    S948R    Polymorphism    0.139   0.163    0.64      48      0.136
    O14757    E223V    Polymorphism    0.634   0.082    0.28       9      0.148
    O14763     P32L    Polymorphism       NA   0.092    1.00     -64      0.041
    O14764    E177A         Disease    0.362   0.079    0.29       2      0.148
    O14764    R220C    Polymorphism    0.767   0.833    0.04      28      0.793
    O14773     G77R         Disease    0.281   0.860    0.01      43      0.608
    O14773     S62L    Polymorphism    0.317   0.305    0.24     -29      0.320
    O14773    A454E         Disease    0.733   0.931    0.01      67      0.942
    O14773    C365R         Disease    0.119   0.888    0.18      42      0.622
    O14773    C365Y         Disease    0.399   0.847    0.12      53      0.872
    O14773    E343K         Disease    0.260   0.538    0.25      38      0.662
    O14773    F481C         Disease    0.788   0.715    0.00      35      0.831
    O14773    G284V         Disease    0.323   0.612    0.06      14      0.513
    O14773    G389E         Disease    0.923   0.851    0.02      70      0.935
    O14773    G473R         Disease    0.941   0.854    0.00      84      0.939
    O14773    G482R         Disease    0.679   0.690    0.04      47      0.839
    O14773    I287N         Disease    0.316   0.443    0.03       6      0.497
    O14773    K428N         Disease    0.289   0.262    0.49       6      0.203
    O14773    N286S         Disease    0.198   0.242    0.29      14      0.295
    O14773    Q278P         Disease    0.271   0.936    0.01      19      0.747
    O14773    Q422H         Disease    0.675   0.841    0.00      64      0.919
    O14773    R127Q         Disease    0.400   0.143    0.60     -48      0.206
    O14773    R206C         Disease    0.715   0.881    0.15      18      0.862
    O14773    R206H         Disease    0.457   0.649    0.35      38      0.586
    O14773    R447H         Disease    0.369   0.843    0.03      70      0.905
    O14773    S153P         Disease    0.433   0.814    0.15     -20      0.655
    O14773    S475L         Disease    0.876   0.909    0.00      69      0.942
    O14773    T353P         Disease    0.722   0.785    0.01      45      0.871
    O14773    V277M         Disease    0.516   0.395    0.08     -33      0.588
    O14773    V385D         Disease    0.939   0.847    0.00      63      0.938
    O14777     S66A    Polymorphism    0.156   0.249    0.36     -25      0.181
    O14777    A605P    Polymorphism    0.400   0.098    0.27      28      0.097
    O14786    F561L    Polymorphism    0.261   0.711    0.15      28      0.502
    O14786    V733I    Polymorphism    0.118   0.116    0.94      -8      0.099
    O14788    M199K         Disease    0.499   0.694    0.00      67      0.876
    O14791    R255K    Polymorphism    0.097   0.028    1.00     -54      0.025
    O14792    K295R    Polymorphism    0.313   0.640    0.40     -18      0.424
    O14793    I348T    Polymorphism    0.607   0.722    0.00      30      0.607
    O14793    K153R    Polymorphism    0.231   0.081    0.65     -25      0.116
    O14793    R371G    Polymorphism       NA   0.615    0.30      23      0.365
    O14796     I36T    Polymorphism    0.349   0.459    0.61     -11      0.490
    O14796    N122K    Polymorphism       NA   0.244    0.03      19      0.182
    O14802    K713N    Polymorphism    0.689   0.858    0.03      14      0.840
    O14802    R582L    Polymorphism    0.394   0.258    0.28      24      0.238
    O14804    R330C    Polymorphism    0.667   0.798    0.02      54      0.769
    O14813     A72V         Disease    0.342   0.243    0.37      -1      0.337
    O14815    A102V    Polymorphism    0.862   0.941    0.11      32      0.891
    O14815    A239T    Polymorphism    0.240   0.533    0.66     -11      0.304
    O14815    K322Q    Polymorphism    0.115   0.403    0.65     -32      0.156
    O14815    M611I    Polymorphism    0.254   0.226    0.49       0      0.312
    O14815    R277W    Polymorphism    0.893   0.906    0.00      42      0.900
    O14815    R458W    Polymorphism    0.893   0.913    0.00      64      0.939
    O14827    L713W    Polymorphism       NA   0.202    0.05      31      0.285
    O14830    S120R    Polymorphism       NA   0.336    0.07      36      0.494
    O14830    S575C    Polymorphism    0.528   0.127    0.03       2      0.326
    O14832     N83Y         Disease    0.442   0.113    0.04      20      0.273
    O14832     P29S         Disease    0.154   0.304    0.79      -7      0.186
    O14832    D177G         Disease    0.698   0.943    0.02      75      0.939
    O14832    E197Q         Disease    0.469   0.664    0.11      41      0.674
    O14832    F257S         Disease    0.630   0.985    0.01      44      0.870
    O14832    G204S         Disease    0.724   0.972    0.00      62      0.932
    O14832    H175R         Disease    0.726   0.969    0.02      76      0.938
    O14832    H220Y         Disease    0.676   0.890    0.26      59      0.872
    O14832    I199F         Disease    0.566   0.719    0.05      50      0.843
    O14832    N269H         Disease    0.825   0.918    0.00      66      0.953
    O14832    P173S         Disease    0.452   0.680    0.72      39      0.548
    O14832    Q176K         Disease    0.544   0.902    0.06      64      0.905
    O14832    R245Q         Disease    0.411   0.273    0.16      32      0.341
    O14832    R275Q         Disease    0.680   0.891    0.00      73      0.908
    O14832    R275W         Disease    0.938   0.943    0.00      77      0.957
    O14832    W193R         Disease    0.863   0.981    0.14      77      0.949
    O14836    A181G         Disease       NA   0.433      NA     -34      0.493
    O14836    C104R         Disease       NA   0.702      NA      72      0.875
    O14836    P251L    Polymorphism       NA   0.091      NA       5      0.064
    O14836    R202H         Disease       NA   0.064      NA      27      0.080
    O14841    S284R    Polymorphism    0.224   0.342    0.82     -27      0.135
    O14880     G15C    Polymorphism    0.615   0.491    0.04     -39      0.670
    O14896      A2V         Disease       NA   0.084    0.00       0      0.153
    O14896      R6C         Disease    0.949   0.460    0.00      44      0.676
    O14896     A16V         Disease    0.336   0.355    0.22      33      0.490
    O14896     A61G         Disease    0.715   0.905    0.00      42      0.866
    O14896     D98H         Disease    0.899   0.855    0.00      61      0.938
    O14896     G70R         Disease    0.922   0.872    0.01      58      0.940
    O14896     K66T         Disease    0.817   0.898    0.03      56      0.930
    O14896     K89E         Disease    0.962   0.611    0.03      64      0.923
    O14896     L22P         Disease    0.472   0.809    0.13      21      0.808
    O14896     N88H         Disease    0.994   0.862    0.02      66      0.974
    O14896     P39A         Disease    0.994   0.825    0.00      59      0.950
    O14896     P76S         Disease    0.854   0.842    0.08      48      0.892
    O14896     Q82K         Disease    0.318   0.435    1.00      31      0.495
    O14896     R45Q         Disease    0.798   0.816    0.04      67      0.907
    O14896     R84C         Disease    0.997   0.907    0.00      71      0.959
    O14896     R84G         Disease    0.992   0.855    0.00      63      0.958
    O14896     R84H         Disease    0.996   0.771    0.00      66      0.953
    O14896     S90G         Disease    0.927   0.708    0.02      49      0.912
    O14896     T64I         Disease    0.825   0.515    0.04      44      0.799
    O14896     V18A         Disease    0.632   0.542    0.01      52      0.866
    O14896     V18M         Disease    0.758   0.704    0.01      59      0.902
    O14896     W60G         Disease    0.993   0.811    0.00      60      0.956
    O14896    C347F         Disease    0.706   0.406    0.05      13      0.600
    O14896    C374W         Disease    0.830   0.954    0.00      59      0.943
    O14896    D430N         Disease    0.721   0.480    0.63      25      0.550
    O14896    E349V         Disease    0.597   0.169    0.19      12      0.406
    O14896    F369S         Disease    0.262   0.706    0.30       4      0.404
    O14896    G325E         Disease    0.881   0.721    0.11      60      0.875
    O14896    K320E         Disease    0.719   0.648    0.05      38      0.802
    O14896    K388E         Disease    0.706   0.790    0.01      18      0.851
    O14896    L251P         Disease    0.913   0.966    0.00      54      0.940
    O14896    L294P         Disease    0.981   0.954    0.00      49      0.975
    O14896    L345P         Disease    0.751   0.944    0.01      19      0.861
    O14896    P396S         Disease    0.823   0.818    0.06      28      0.833
    O14896    Q273R         Disease    0.703   0.345    0.41      29      0.468
    O14896    R250Q         Disease    0.767   0.878    0.09      63      0.701
    O14896    R339I         Disease    0.898   0.677    0.00      22      0.826
    O14896    R400W         Disease    0.956   0.879    0.00      48      0.931
    O14896    T100A         Disease    0.290   0.343    0.18      42      0.400
    O14896    V274I    Polymorphism    0.400   0.473    0.00       6      0.434
    O14896    V297I         Disease    0.187   0.095    0.49      34      0.225
    O14896    V321M         Disease    0.777   0.847    0.01      45      0.873
    O14901     Q62R    Polymorphism       NA   0.096    0.01      15      0.122
    O14901    A347S         Disease    0.095   0.301    0.12     -12      0.196
    O14901    T220M         Disease       NA   0.172    0.04      34      0.180
    O14920    Q369R    Polymorphism    0.222   0.423    0.00      50      0.330
    O14920    R554W    Polymorphism    0.949   0.421    0.00      31      0.665
    O14924   N1124S    Polymorphism    0.116   0.078      NA      17      0.088
    O14936     R28L         Disease    0.362   0.362    0.32      -5      0.328
    O14948      Q6H    Polymorphism       NA   0.130    0.04      26      0.148
    O14948    G100S    Polymorphism       NA   0.537    0.75     -12      0.382
    O14949     S45F         Disease    0.367   0.500    0.07      31      0.684
    O14950    E141G    Polymorphism    0.484   0.842    0.12      30      0.693
    O14958     R33Q         Disease    0.702   0.846    0.23      31      0.854
    O14958    D307H         Disease    0.832   0.890    0.00      70      0.942
    O14958    L167H         Disease    0.702   0.670    0.00      46      0.816
    O14965     F31I    Polymorphism       NA   0.081    0.42      20      0.061
    O14965     G11R    Polymorphism       NA   0.056    0.34      32      0.047
    O14965     P50L    Polymorphism       NA   0.197    0.16      37      0.236
    O14965     V57I    Polymorphism       NA   0.081    0.18      17      0.072
    O14967    A160S    Polymorphism    0.313   0.189    1.00     -67      0.143
    O14967    R352W    Polymorphism    0.695   0.618    0.01     -33      0.726
    O14967    V290I    Polymorphism    0.555   0.168    0.14     -12      0.439
    O14974    C116W    Polymorphism    0.891   0.283    0.06      57      0.684
    O14974    K734N    Polymorphism    0.204   0.251    0.18      29      0.346
    O14976    D787Y    Polymorphism       NA   0.145    0.04       0      0.157
    O14976    S144L    Polymorphism    0.425   0.347    0.02      -3      0.327
    O14976    V580M    Polymorphism    0.472   0.635    0.06      51      0.607
    O14976   D1297N    Polymorphism       NA   0.345    0.00      21      0.275
    O14976   S1168N    Polymorphism    0.370   0.071    0.30      -7      0.082
    O14978    C310S    Polymorphism    0.105   0.438    0.46      11      0.245
    O14983    P789L         Disease    0.872   0.801    0.00      29      0.845
    O15013    T357I         Disease    0.286   0.296    0.00      18      0.283
    O15013    V700I    Polymorphism    0.163   0.070    0.26      -1      0.113
    O15013    V725I    Polymorphism    0.209   0.068    0.20       6      0.101
    O15015     A98V    Polymorphism       NA   0.641    0.06      43      0.577
    O15015    G921A    Polymorphism       NA   0.428    0.90      43      0.346
    O15015    I774M    Polymorphism       NA   0.356    0.16      46      0.485
    O15015   G1477D    Polymorphism       NA   0.603    0.02      48      0.664
    O15015   R1249W    Polymorphism    0.769   0.230    0.02      -1      0.520
    O15018   A1649V    Polymorphism       NA   0.189    0.01      28      0.208
    O15018   D1343E    Polymorphism       NA   0.130    0.73      10      0.114
    O15018   Q1258K    Polymorphism       NA   0.079    0.04      32      0.088
    O15018   R2247Q    Polymorphism    0.154   0.090    0.07      23      0.052
    O15020    L253P         Disease    0.965   0.929    0.00      27      0.930
    O15020   V1034A    Polymorphism    0.400   0.220    0.57     -18      0.170
    O15021     A77P    Polymorphism       NA   0.142      NA      28      0.016
    O15021   P2201L    Polymorphism       NA   0.183      NA      29      0.171
    O15027    R861C    Polymorphism       NA   0.086    0.00      40      0.125
    O15034    P593R    Polymorphism    0.446   0.500    0.06       5      0.501
    O15040    A386T    Polymorphism    0.279   0.052    0.00      12      0.100
    O15040    I683V    Polymorphism    0.119   0.025      NA     -22      0.019
    O15040    P439S    Polymorphism    0.533   0.077      NA      21      0.091
    O15040    V320I    Polymorphism    0.066   0.048    0.07       8      0.083
    O15047    D639N    Polymorphism       NA   0.228    0.34      19      0.145
    O15050    P703L    Polymorphism       NA   0.070      NA     -19      0.058
    O15050   E1090G    Polymorphism       NA   0.177      NA      37      0.120
    O15055    F949Y    Polymorphism    0.306   0.143    1.00      37      0.136
    O15055    S662G         Disease    0.861   0.701    0.09      12      0.835
    O15055    V729I    Polymorphism    0.662   0.718    0.08      13      0.703
    O15055    V903I    Polymorphism    0.256   0.125    0.37      18      0.134
    O15060    P689A    Polymorphism       NA   0.146    0.03      33      0.306
    O15061    A272V    Polymorphism    0.184   0.199    0.02     -14      0.222
    O15061    G462S    Polymorphism    0.104   0.056    0.00       7      0.100
    O15061    P567L    Polymorphism       NA   0.097    0.00     -14      0.070
    O15061    P761L    Polymorphism       NA   0.065      NA     -26      0.081
    O15061    Q976R    Polymorphism       NA   0.117      NA      22      0.122
    O15061    R338W    Polymorphism    0.740   0.312    0.00      42      0.598
    O15061    R355W    Polymorphism    0.081   0.192    0.00      43      0.294
    O15061    R946W    Polymorphism       NA   0.132      NA      32      0.132
    O15061   G1130S    Polymorphism       NA   0.129      NA      34      0.152
    O15061   G1345A    Polymorphism       NA   0.025      NA     -14      0.019
    O15061   P1059L    Polymorphism       NA   0.161      NA      14      0.162
    O15061   S1077L    Polymorphism       NA   0.168      NA      25      0.168
    O15062    D300G    Polymorphism       NA   0.072    0.06      43      0.068
    O15067    L621P    Polymorphism    0.207   0.425    0.28     -38      0.324
    O15069    D438E    Polymorphism       NA   0.080      NA      -5      0.036
    O15069    K591E    Polymorphism       NA   0.027    0.03      14      0.029
    O15078      W7C         Disease       NA   0.657    0.00      41      0.742
    O15078    K838E    Polymorphism    0.137   0.100    0.37     -17      0.054
    O15078    L906W    Polymorphism    0.567   0.144    0.01      41      0.239
    O15078   R1237H    Polymorphism       NA   0.182    0.06     -11      0.165
    O15085   H1427R    Polymorphism       NA   0.296    0.03      57      0.114
    O15111    S126C    Polymorphism    0.623   0.202    0.06     -26      0.419
    O15117     P51L    Polymorphism    0.680   0.124    0.04      30      0.222
    O15117    K332R    Polymorphism    0.290   0.095    0.16      23      0.085
    O15118     C63R         Disease    0.645   0.963    0.00      49      0.901
    O15118     C74Y         Disease    0.979   0.972    0.00      65      0.959
    O15118     Q92R         Disease    0.313   0.179    0.60      22      0.265
    O15118    A388P         Disease    0.844   0.923    0.06      64      0.837
    O15118    A521S         Disease    0.393   0.241    0.04     -25      0.240
    O15118    A605V         Disease    0.667   0.621    0.09      56      0.792
    O15118    A745E         Disease    0.890   0.932    0.04      59      0.942
    O15118    A767V         Disease    0.884   0.910    0.02      31      0.832
    O15118    A926T         Disease    0.633   0.540    0.19      43      0.602
    O15118    A927V         Disease    0.335   0.377    0.53      23      0.348
    O15118    C113R         Disease    0.974   0.938    0.00      74      0.959
    O15118    C177G         Disease    0.227   0.742    0.75      13      0.373
    O15118    C177Y         Disease    0.965   0.882    0.07      61      0.944
    O15118    C247Y         Disease    0.866   0.781    0.09      55      0.917
    O15118    C479Y         Disease    0.949   0.976    0.00      76      0.944
    O15118    C670W         Disease    0.953   0.887    0.00      55      0.936
    O15118    C956Y         Disease    0.953   0.906    0.00      60      0.963
    O15118    C976R         Disease    0.945   0.903    0.21      57      0.935
    O15118    D242H         Disease    0.739   0.725    0.01      55      0.893
    O15118    D242N         Disease    0.615   0.787    0.02      46      0.794
    O15118    D700N         Disease    0.484   0.979    0.86      73      0.831
    O15118    D874V         Disease    0.571   0.571    0.22      38      0.782
    O15118    D917Y         Disease    0.711   0.678    0.42      14      0.755
    O15118    D944N         Disease    0.926   0.889    0.00      39      0.899
    O15118    D945N         Disease    0.525   0.862    0.42      37      0.774
    O15118    D948H         Disease    0.688   0.441    0.06      18      0.648
    O15118    D948N         Disease    0.534   0.514    0.15      23      0.513
    O15118    D948Y         Disease    0.778   0.641    0.03       9      0.760
    O15118    E451K         Disease    0.289   0.540    0.96      -6      0.275
    O15118    E612D         Disease    0.673   0.793    0.00      51      0.864
    O15118    E742K         Disease    0.641   0.898    0.62      67      0.879
    O15118    F537L         Disease    0.223   0.664    0.06      22      0.481
    O15118    F703S         Disease    0.896   0.931    0.00      56      0.945
    O15118    F763L         Disease    0.631   0.860    0.50      31      0.781
    O15118    G248V         Disease    0.542   0.134    0.50     -13      0.297
    O15118    G333D    Polymorphism    0.209   0.548    0.78      15      0.270
    O15118    G640R         Disease    0.651   0.946    0.00      58      0.807
    O15118    G660S         Disease    0.384   0.867    0.35      47      0.720
    O15118    G673V         Disease    0.977   0.949    0.00      58      0.954
    O15118    G910S         Disease    0.255   0.616    0.91     -29      0.352
    O15118    G986S         Disease    0.216   0.568    0.62     -17      0.328
    O15118    G992A         Disease    0.251   0.352    0.81       5      0.278
    O15118    G992R         Disease    0.437   0.642    0.55      31      0.758
    O15118    G992W         Disease    0.846   0.549    0.04      42      0.767
    O15118    H510P         Disease    0.389   0.859    0.16      43      0.767
    O15118    H512R         Disease    0.348   0.846    0.00      31      0.638
    O15118    I858V    Polymorphism    0.187   0.085    1.00      12      0.124
    O15118    I943M         Disease    0.712   0.442    0.04       9      0.614
    O15118    K576R         Disease    0.186   0.279    0.93       7      0.251
    O15118    L380F         Disease    0.795   0.814    0.11      64      0.889
    O15118    L472P    Polymorphism    0.804   0.941    0.02     -33      0.868
    O15118    L684F         Disease    0.761   0.814    0.15      38      0.849
    O15118    L695V         Disease    0.716   0.864    0.24      36      0.768
    O15118    L724P         Disease    0.898   0.883    0.00      48      0.922
    O15118    L929P         Disease    0.624   0.859    0.22       9      0.738
    O15118    M272R         Disease    0.491   0.728    0.35      41      0.793
    O15118    M631R         Disease    0.928   0.985    0.02      68      0.943
    O15118    M642I    Polymorphism    0.530   0.314    0.30     -46      0.291
    O15118    M754K         Disease    0.950   0.948    0.01      79      0.944
    O15118    M996R         Disease    0.235   0.545    0.37      34      0.340
    O15118    N222S         Disease    0.271   0.044    0.79     -51      0.103
    O15118    N961S         Disease    0.299   0.104    0.76      -6      0.150
    O15118    N968S         Disease    0.165   0.133    0.68       1      0.116
    O15118    P166S         Disease    0.379   0.535    0.43      14      0.410
    O15118    P237S         Disease    0.171   0.159    0.58     -27      0.180
    O15118    P401T         Disease    0.795   0.898    0.10      53      0.878
    O15118    P433L         Disease    0.489   0.378    0.91     -10      0.413
    O15118    P434L         Disease    0.143   0.123    0.89       6      0.100
    O15118    P474L         Disease    0.545   0.764    0.03      22      0.682
    O15118    P543L         Disease    0.836   0.767    0.02      34      0.777
    O15118    P691L         Disease    0.852   0.906    0.95      45      0.876
    O15118    P888S         Disease    0.948   0.869    0.00      52      0.937
    O15118    Q775P         Disease    0.886   0.973    0.16      57      0.944
    O15118    Q862L         Disease    0.953   0.419    0.00      48      0.727
    O15118    Q928P         Disease    0.586   0.901    0.21     -16      0.600
    O15118    R372W         Disease       NA   0.625    0.07      45      0.753
    O15118    R389C         Disease    0.914   0.892    0.03      43      0.915
    O15118    R404P         Disease    0.968   0.983    0.00      60      0.951
    O15118    R404Q         Disease    0.939   0.940    0.00      67      0.949
    O15118    R404W         Disease    0.989   0.964    0.00      66      0.953
    O15118    R518Q         Disease    0.372   0.442    0.51      -4      0.233
    O15118    R518W         Disease    0.885   0.764    0.02      39      0.799
    O15118    R615C         Disease    0.898   0.595    0.04      45      0.847
    O15118    R615L         Disease    0.657   0.440    0.17      37      0.640
    O15118    R789C         Disease    0.959   0.940    0.00      71      0.980
    O15118    R789G         Disease    0.902   0.910    0.00      69      0.941
    O15118    R934Q         Disease    0.394   0.639    0.40       8      0.527
    O15118    R958L         Disease    0.527   0.691    0.02      -2      0.566
    O15118    R958Q         Disease    0.601   0.605    0.06      23      0.580
    O15118    R978C         Disease    0.861   0.491    0.05      20      0.690
    O15118    S151G    Polymorphism    0.600   0.342    0.34      14      0.491
    O15118    S473P         Disease    0.610   0.712    0.09     -44      0.503
    O15118    S652W         Disease    0.974   0.954    0.02      61      0.959
    O15118    S666N         Disease    0.535   0.721    0.45       1      0.721
    O15118    S734I         Disease    0.509   0.910    0.26      59      0.870
    O15118    S849I         Disease    0.868   0.854    0.03      43      0.882
    O15118    S865L         Disease    0.749   0.195    0.01     -16      0.467
    O15118    S940L         Disease    0.703   0.753    0.37      54      0.877
    O15118    S954L         Disease    0.739   0.366    0.03      -4      0.610
    O15118    T137M         Disease    0.394   0.137    0.10      27      0.298
    O15118    T574K         Disease    0.172   0.593    0.33     -10      0.219
    O15118    V231G         Disease    0.514   0.145    0.44      10      0.246
    O15118    V378A         Disease    0.523   0.412    0.02      16      0.586
    O15118    V664M         Disease    0.910   0.813    0.11      45      0.869
    O15118    V727F         Disease    0.727   0.683    0.03      41      0.802
    O15118    V889M         Disease    0.772   0.677    0.02      16      0.757
    O15118    V950M         Disease    0.271   0.128    0.32     -12      0.189
    O15118    V959E         Disease    0.617   0.233    0.01       2      0.558
    O15118    V971G    Polymorphism    0.461   0.500    0.19      28      0.458
    O15118    W942C         Disease    0.988   0.951    0.00      72      0.959
    O15118    Y509S         Disease    0.325   0.688    0.13      25      0.562
    O15118    Y825C         Disease    0.893   0.932    0.06      69      0.947
    O15118    Y871C         Disease    0.971   0.823    0.00      62      0.937
    O15118    Y890C         Disease    0.968   0.904    0.01      58      0.944
    O15118    Y899D         Disease    0.882   0.879    0.02      35      0.890
    O15118   A1035V         Disease    0.870   0.807    0.02      57      0.846
    O15118   A1049V    Polymorphism    0.337   0.275    0.31      14      0.292
    O15118   A1054T         Disease    0.769   0.754    0.00      23      0.768
    O15118   A1062V         Disease    0.828   0.666    0.03       0      0.771
    O15118   A1174V         Disease    0.779   0.817    0.15      38      0.832
    O15118   A1216V         Disease    0.864   0.857    0.00      27      0.793
    O15118   C1168Y         Disease    0.723   0.887    0.62      58      0.868
    O15118   D1097N         Disease    0.512   0.656    0.47       2      0.380
    O15118   E1089K         Disease    0.670   0.957    0.19      60      0.930
    O15118   E1189G         Disease    0.598   0.666    0.30      20      0.576
    O15118   F1087L         Disease    0.844   0.927    0.04      54      0.848
    O15118   F1167L         Disease    0.889   0.921    0.00      46      0.881
    O15118   F1224L         Disease    0.807   0.920    0.05      49      0.887
    O15118   G1012D         Disease    0.732   0.631    0.11      33      0.783
    O15118   G1015V         Disease    0.978   0.892    0.00      56      0.973
    O15118   G1034R         Disease    0.350   0.884    0.60      24      0.563
    O15118   G1140V         Disease    0.836   0.950    0.11      40      0.891
    O15118   G1236E         Disease    0.931   0.972    0.15      56      0.946
    O15118   G1240R         Disease    0.940   0.971    0.01      51      0.944
    O15118   H1016R         Disease    0.212   0.500    0.67      17      0.345
    O15118   I1061T         Disease    0.802   0.809    0.04      38      0.829
    O15118   I1094T         Disease    0.833   0.908    0.02      37      0.887
    O15118   I1220T    Polymorphism    0.851   0.881    0.02      51      0.904
    O15118   L1213F         Disease    0.892   0.924    0.00      48      0.920
    O15118   L1213V         Disease    0.862   0.894    0.00      47      0.892
    O15118   M1142T         Disease    0.895   0.959    0.00      52      0.940
    O15118   N1137I         Disease    0.839   0.569    0.02      22      0.771
    O15118   N1150K         Disease    0.949   0.883    0.00      54      0.940
    O15118   N1156I         Disease    0.956   0.738    0.00       4      0.808
    O15118   N1156S         Disease    0.830   0.716    0.00      25      0.800
    O15118   P1007A         Disease    0.689   0.688    0.00      48      0.743
    O15118   R1059Q         Disease    0.411   0.930    0.22      24      0.611
    O15118   R1186H         Disease    0.899   0.891    0.00      48      0.923
    O15118   R1266Q    Polymorphism    0.160   0.402    0.00      20      0.240
    O15118   S1004L         Disease    0.557   0.398    0.19       4      0.575
    O15118   S1249G         Disease    0.776   0.939    0.15      45      0.864
    O15118   T1036K         Disease    0.754   0.793    0.03      53      0.857
    O15118   T1036M         Disease    0.852   0.521    0.01      37      0.782
    O15118   T1066N         Disease    0.364   0.529    0.27      -5      0.464
    O15118   T1205K         Disease    0.932   0.938    0.02      57      0.948
    O15118   T1205R         Disease    0.936   0.945    0.01      60      0.949
    O15118   V1023G         Disease    0.890   0.739    0.01      52      0.886
    O15118   V1165M         Disease    0.881   0.923    0.01      58      0.940
    O15118   V1212L         Disease    0.610   0.795    0.32      13      0.569
    O15118   Y1088C         Disease    0.973   0.887    0.00      59      0.942
    O15119    L143P         Disease    0.913   0.940    0.00      19      0.907
    O15119    Y149S         Disease    0.997   0.876    0.00      64      0.950
    O15120    A239V         Disease    0.667   0.734    0.03      16      0.821
    O15120    G136R         Disease    0.590   0.751    0.08      25      0.625
    O15120    L228P         Disease    0.923   0.922    0.00      55      0.940
    O15143     K37N    Polymorphism    0.601   0.506    0.31      29      0.511
    O15146     A27G    Polymorphism       NA   0.292    0.03     -12      0.408
    O15146    L629F    Polymorphism    0.497   0.720    0.00      24      0.652
    O15146    M413I    Polymorphism       NA   0.163    0.36      52      0.143
    O15146    N664S    Polymorphism    0.403   0.135    0.49       0      0.269
    O15146    P696L    Polymorphism    0.392   0.522    0.23     -23      0.481
    O15146    S159G    Polymorphism    0.128   0.112    0.10       5      0.112
    O15146    V644A    Polymorphism    0.431   0.485    0.13      48      0.458
    O15146    V829L    Polymorphism    0.081   0.100    0.40     -31      0.075
    O15151    I175T    Polymorphism    0.266   0.166    0.64     -11      0.172
    O15164    N796S    Polymorphism    0.127   0.096    0.78      12      0.097
    O15164    S762N    Polymorphism    0.446   0.176    0.07      29      0.153
    O15164   R1009S    Polymorphism    0.138   0.301    0.14      21      0.225
    O15169    G425S         Disease    0.172   0.040    0.85      18      0.069
    O15169    G650S         Disease    0.156   0.086    0.31       9      0.096
    O15169    L106R         Disease    0.925   0.989    0.00      61      0.948
    O15169    P345L         Disease    0.934   0.574    0.00      35      0.800
    O15178    E402K    Polymorphism    0.074   0.166    0.32      39      0.153
    O15178    G356S    Polymorphism    0.087   0.124    0.98     -18      0.059
    O15178    N369S    Polymorphism    0.095   0.193    0.73      -8      0.131
    O15182     V10L    Polymorphism       NA   0.140    0.14     -31      0.154
    O15194    S121P    Polymorphism       NA   0.828    0.01      42      0.851
    O15195    L740F    Polymorphism    0.053   0.140    0.35     -15      0.055
    O15204    M121T    Polymorphism    0.232   0.281    0.67     -26      0.172
    O15204    N444S    Polymorphism    0.871   0.638    0.06      28      0.841
    O15205     I68T    Polymorphism    0.199   0.983    0.00      45      0.787
    O15205     L51S    Polymorphism    0.292   0.698    0.00      32      0.630
    O15205    E120K    Polymorphism    0.192   0.516    0.02      17      0.439
    O15211    G705E    Polymorphism    0.541   0.138    1.00     -15      0.069
    O15213    S124Y    Polymorphism    0.567   0.182    0.12     -30      0.304
    O15213    V341A    Polymorphism    0.600   0.912    0.07      43      0.867
    O15217    L100P    Polymorphism    0.352   0.500    0.27      41      0.671
    O15218    C349R    Polymorphism    0.168   0.164    0.52      37      0.139
    O15228    D519G         Disease    0.390   0.500    0.12       8      0.660
    O15228    R211C         Disease    0.970   0.948    0.00      73      0.959
    O15228    R211H         Disease    0.923   0.891    0.00      69      0.939
    O15228    V495I    Polymorphism    0.447   0.310    0.87     -26      0.253
    O15228    Y586H    Polymorphism    0.120   0.214    0.11      30      0.243
    O15229    R452C    Polymorphism    0.058   0.110    0.16      36      0.097
    O15230    V889M    Polymorphism       NA   0.462    0.03      39      0.581
    O15230   A1908T    Polymorphism    0.271   0.148    0.46      43      0.241
    O15230   H1717Y    Polymorphism    0.296   0.242    0.22      59      0.353
    O15230   M1258T    Polymorphism       NA   0.070    0.70      30      0.051
    O15230   R1667W    Polymorphism    0.570   0.398    0.03      56      0.584
    O15230   R2053H    Polymorphism    0.901   0.545    0.00      50      0.845
    O15230   R2226H    Polymorphism    0.568   0.066    0.57      50      0.198
    O15232     P11S    Polymorphism       NA   0.153    0.37       1      0.117
    O15232     R70H         Disease    0.107   0.129    0.13      20      0.163
    O15232    A128P         Disease    0.725   0.650    0.12      10      0.811
    O15232    A219D         Disease    0.923   0.877    0.00      23      0.903
    O15232    C304S         Disease    0.883   0.865    0.04      65      0.975
    O15232    E134K         Disease    0.589   0.836    0.04      40      0.862
    O15232    E252K    Polymorphism    0.635   0.270    0.10      35      0.618
    O15232    F105S         Disease    0.941   0.746    0.00      32      0.903
    O15232    I192N         Disease    0.825   0.653    0.00      52      0.895
    O15232    R121W         Disease    0.981   0.830    0.00      47      0.944
    O15232    T120M         Disease    0.956   0.500    0.00      32      0.850
    O15232    T195K         Disease    0.915   0.879    0.00      45      0.909
    O15232    V194D         Disease    0.950   0.578    0.00      35      0.851
    O15232    Y218N         Disease    0.791   0.766    0.00       5      0.861
    O15235      H8R    Polymorphism       NA   0.087    1.00      -4      0.025
    O15239     G32R    Polymorphism    0.709   0.718    0.00      42      0.665
    O15244     P54S    Polymorphism       NA   0.515    0.02      -9      0.538
    O15244    A297G    Polymorphism    0.348   0.285    0.12     -24      0.372
    O15244    K432Q    Polymorphism    0.193   0.329    0.59       3      0.168
    O15244    R463K    Polymorphism    0.995   0.944    0.06      81      0.939
    O15244    T201M    Polymorphism    0.157   0.337    0.23       4      0.229
    O15245     L85F    Polymorphism    0.360   0.157    0.08      18      0.247
    O15245     R61C    Polymorphism       NA   0.379    0.03      46      0.595
    O15245    G401S    Polymorphism    0.845   0.838    0.05      40      0.754
    O15245    G465R    Polymorphism    0.646   0.878    0.00      71      0.918
    O15245    R342H    Polymorphism    0.237   0.371    0.15      -3      0.228
    O15245    R488M    Polymorphism       NA   0.529    0.29       4      0.284
    O15245    V461I    Polymorphism    0.124   0.161    0.92      -2      0.130
    O15254     E34A    Polymorphism       NA   0.340    0.55      18      0.279
    O15255    S152W    Polymorphism       NA   0.209      NA      26      0.043
    O15259    G342R         Disease    0.551   0.574    0.02      42      0.732
    O15264     S41L    Polymorphism    0.358   0.894    0.00       7      0.609
    O15264    A282V    Polymorphism       NA   0.173    0.55     -45      0.096
    O15264    A300T    Polymorphism       NA   0.387    0.26     -31      0.223
    O15265    V862M    Polymorphism    0.324   0.046    0.41     -12      0.055
    O15266    L132V         Disease    0.317   0.742    0.00      50      0.798
    O15266    R153L         Disease    0.550   0.921    0.10      44      0.870
    O15266    R168W         Disease    0.867   0.927    0.00      75      0.926
    O15266    R173C         Disease    0.822   0.940    0.00      66      0.933
    O15269    C133W         Disease    0.972   0.803    0.01      76      0.923
    O15269    C133Y         Disease    0.943   0.857    0.03      70      0.887
    O15269    R151L    Polymorphism    0.515   0.408    0.36      -4      0.509
    O15269    V144D         Disease    0.654   0.546    0.00      61      0.880
    O15273     P90L         Disease    0.572   0.483      NA       8      0.612
    O15273     R70W         Disease    0.828   0.296      NA      58      0.444
    O15273     R87Q         Disease    0.390   0.128      NA      40      0.130
    O15273    E132Q         Disease    0.167   0.063      NA      41      0.048
    O15273    R106C    Polymorphism    0.772   0.113      NA      47      0.244
    O15273    R153H         Disease    0.563   0.044      NA      38      0.046
    O15273    T137I         Disease    0.393   0.336      NA      32      0.176
    O15287     L71P         Disease       NA   0.849      NA      46      0.829
    O15287    G294E    Polymorphism       NA   0.571      NA      50      0.543
    O15287    K430E    Polymorphism       NA   0.116      NA      26      0.055
    O15287    P330S    Polymorphism       NA   0.097      NA       5      0.045
    O15287    R513Q    Polymorphism       NA   0.052      NA      11      0.036
    O15296    I676V    Polymorphism    0.867   0.721    0.00      26      0.804
    O15303     Q59P    Polymorphism       NA   0.170    0.35      19      0.209
    O15303    E227V    Polymorphism    0.323   0.610    0.00      34      0.592
    O15303    E781K         Disease    0.945   0.940    0.00      67      0.940
    O15303    G150S         Disease       NA   0.894    0.00      10      0.817
    O15303    M712V    Polymorphism    0.348   0.359    1.00     -32      0.019
    O15305      C9Y         Disease    0.448   0.711    0.01      37      0.784
    O15305     D65Y         Disease    0.925   0.983    0.00      46      0.916
    O15305     E93A         Disease    0.621   0.852    0.02      26      0.854
    O15305     F11C         Disease    0.813   0.934    0.00      59      0.945
    O15305     G15E         Disease    0.855   0.888    0.01      46      0.787
    O15305     L32R         Disease    0.694   0.893    0.00      43      0.869
    O15305     P20S         Disease    0.215   0.371    0.04     -14      0.272
    O15305     P69S         Disease    0.133   0.114    1.00     -16      0.096
    O15305     Q37H         Disease    0.366   0.129    0.07       1      0.184
    O15305     Q37L    Polymorphism    0.314   0.270    0.17     -25      0.336
    O15305     V44A         Disease    0.620   0.810    0.00      54      0.893
    O15305     V44L         Disease    0.480   0.911    0.00      61      0.913
    O15305     V67M         Disease    0.418   0.551    0.04      39      0.758
    O15305     Y64C         Disease    0.756   0.569    0.00      33      0.743
    O15305     Y76C         Disease    0.873   0.813    0.02      59      0.923
    O15305    A108V         Disease    0.662   0.695    0.01       1      0.773
    O15305    A233T         Disease    0.133   0.271    0.33     -42      0.080
    O15305    C103F         Disease    0.490   0.694    0.02      29      0.784
    O15305    C192G         Disease    0.812   0.984    0.02      35      0.832
    O15305    C241S         Disease    0.466   0.600    0.03      20      0.582
    O15305    D148N         Disease    0.400   0.668    0.00      41      0.630
    O15305    D185G         Disease    0.186   0.555    0.36      -8      0.391
    O15305    D188G         Disease    0.777   0.983    0.02      44      0.873
    O15305    D217E         Disease    0.623   0.912    0.00      58      0.916
    O15305    D223E         Disease    0.353   0.873    0.09      32      0.738
    O15305    D223N         Disease    0.479   0.862    0.25      42      0.824
    O15305    E139K         Disease    0.297   0.686    0.06       8      0.445
    O15305    E151G         Disease    0.418   0.281    0.02      21      0.413
    O15305    E197A         Disease    0.219   0.866    0.20      -4      0.437
    O15305    F119L         Disease    0.638   0.945    0.00      43      0.867
    O15305    F144L         Disease    0.638   0.868    0.01      52      0.889
    O15305    F157S         Disease    0.708   0.849    0.01      26      0.864
    O15305    F172V         Disease    0.765   0.841    0.01      22      0.820
    O15305    F183S         Disease    0.854   0.979    0.00      45      0.895
    O15305    F206S         Disease    0.854   0.983    0.00      45      0.899
    O15305    G117R         Disease    0.917   0.939    0.00      56      0.946
    O15305    G175R         Disease    0.914   0.976    0.00      57      0.949
    O15305    G176V         Disease    0.727   0.971    0.00      54      0.917
    O15305    G208A         Disease    0.774   0.904    0.00      60      0.921
    O15305    G214S         Disease    0.805   0.920    0.00      53      0.920
    O15305    G228C         Disease    0.819   0.922    0.01      54      0.928
    O15305    G228R         Disease    0.791   0.939    0.00      68      0.944
    O15305    H195R         Disease    0.354   0.836    0.02       4      0.590
    O15305    H218L         Disease    0.316   0.624    0.08      16      0.630
    O15305    I120T         Disease    0.661   0.796    0.00      39      0.851
    O15305    I132F         Disease    0.733   0.913    0.01      55      0.917
    O15305    I132N         Disease    0.897   0.902    0.00      49      0.924
    O15305    I132T         Disease    0.706   0.890    0.04      44      0.869
    O15305    I153T         Disease    0.652   0.747    0.00      31      0.766
    O15305    L104V         Disease    0.626   0.810    0.00      41      0.847
    O15305    M212V    Polymorphism    0.164   0.308    0.43      -5      0.325
    O15305    N101K         Disease    0.394   0.922    0.19       0      0.540
    O15305    N216I         Disease    0.897   0.955    0.00      61      0.950
    O15305    N216S         Disease    0.722   0.919    0.00      58      0.921
    O15305    P113L         Disease    0.907   0.911    0.00      42      0.908
    O15305    P131A         Disease    0.819   0.878    0.00      42      0.844
    O15305    Q177H         Disease    0.664   0.868    0.00      51      0.890
    O15305    R123Q         Disease    0.784   0.955    0.00      46      0.891
    O15305    R141C         Disease    0.948   0.958    0.00      61      0.957
    O15305    R141H         Disease    0.877   0.925    0.00      54      0.907
    O15305    R162W         Disease    0.866   0.356    0.00      -5      0.627
    O15305    R238G         Disease    0.356   0.374    0.25       0      0.468
    O15305    R238P         Disease    0.435   0.653    0.24      21      0.735
    O15305    T226S         Disease    0.502   0.887    0.03      39      0.844
    O15305    T237M         Disease    0.895   0.943    0.03      40      0.899
    O15305    T237R         Disease    0.825   0.983    0.01      48      0.896
    O15305    V129M         Disease    0.630   0.657    0.01      51      0.811
    O15305    V231M         Disease    0.778   0.898    0.00      63      0.921
    O15305    Y106C         Disease    0.943   0.884    0.00      55      0.942
    O15305    Y229S         Disease    0.580   0.635    0.03      41      0.773
    O15315      V9M    Polymorphism       NA   0.130    0.26     -33      0.182
    O15315    P365R    Polymorphism       NA   0.177    0.03       6      0.146
    O15315    S250A    Polymorphism    0.160   0.424    0.82       1      0.314
    O15315    V207L    Polymorphism    0.135   0.395    0.99     -19      0.233
    O15315    Y180C    Polymorphism    0.097   0.677    0.18      60      0.237
    O15320    E360Q    Polymorphism    0.082   0.252    0.58      -4      0.181
    O15320    G738R    Polymorphism    0.122   0.101    0.69       0      0.039
    O15320    I699V    Polymorphism    0.069   0.082    0.75     -56      0.067
    O15320    N375S    Polymorphism    0.087   0.073    0.81     -11      0.112
    O15327    Y311F    Polymorphism    0.093   0.774    0.00      47      0.554
    O15335    T350I    Polymorphism    0.283   0.345    0.13       0      0.392
    O15344    C266R         Disease    0.650   0.710    0.28      59      0.894
    O15344    I536T         Disease    0.456   0.500    0.00      52      0.708
    O15344    L295P         Disease    0.742   0.920    0.01      54      0.919
    O15344    L626P         Disease    0.902   0.971    0.14      45      0.900
    O15347     T51A    Polymorphism    0.519   0.597    0.49       9      0.434
    O15353     R69C    Polymorphism       NA   0.102    0.06      52      0.064
    O15353    A283V    Polymorphism    0.947   0.938    0.02      43      0.893
    O15353    A599P    Polymorphism       NA   0.081    1.00       3      0.020
    O15353    R411W    Polymorphism    0.981   0.173    0.01      40      0.544
    O15357    V721M    Polymorphism    0.767   0.900    0.00      12      0.860
    O15357   A1083G    Polymorphism       NA   0.103    0.57     -24      0.026
    O15360      N8K         Disease       NA   0.059      NA      13      0.036
    O15360    A181V         Disease       NA   0.214      NA      -5      0.145
    O15360    A277G    Polymorphism       NA   0.114      NA       5      0.081
    O15360    A412V    Polymorphism       NA   0.071      NA       9      0.079
    O15360    D252G         Disease       NA   0.179      NA      20      0.057
    O15360    D598N         Disease       NA   0.381      NA      45      0.565
    O15360    G501S    Polymorphism       NA   0.035      NA     -29      0.019
    O15360    H492R         Disease       NA   0.423      NA      68      0.691
    O15360    L210R         Disease       NA   0.600      NA      50      0.676
    O15360    L244F         Disease       NA   0.058      NA      18      0.089
    O15360    L660P         Disease       NA   0.379      NA      43      0.542
    O15360    L817P         Disease       NA   0.327      NA      41      0.463
    O15360    L845P         Disease       NA   0.500      NA      53      0.683
    O15360    P643A    Polymorphism       NA   0.044      NA       0      0.067
    O15360    P739L    Polymorphism       NA   0.388      NA      26      0.532
    O15360    Q869P         Disease       NA   0.489      NA      34      0.322
    O15360    R435C         Disease       NA   0.637      NA      60      0.713
    O15360    R951Q    Polymorphism       NA   0.341      NA      52      0.601
    O15360    R951W    Polymorphism       NA   0.516      NA      56      0.690
    O15360    S176F    Polymorphism       NA   0.202      NA      13      0.130
    O15360    S858R         Disease       NA   0.057      NA      16      0.077
    O15360    V761E    Polymorphism       NA   0.276      NA      41      0.380
    O15360    Y843D         Disease       NA   0.604      NA      61      0.756
    O15360   A1346T         Disease       NA   0.048      NA     -34      0.056
    O15360   D1359Y         Disease       NA   0.299      NA      39      0.420
    O15360   F1262L         Disease       NA   0.295      NA      23      0.157
    O15360   H1110P         Disease       NA   0.585      NA      63      0.802
    O15360   H1417D         Disease       NA   0.091      NA      11      0.040
    O15360   L1082P         Disease       NA   0.547      NA      54      0.680
    O15360   L1249P         Disease       NA   0.362      NA      20      0.479
    O15360   M1360I         Disease       NA   0.417      NA      35      0.478
    O15360   P1324L         Disease       NA   0.222      NA      18      0.350
    O15360   Q1128E         Disease       NA   0.202      NA      37      0.165
    O15360   R1055L         Disease       NA   0.616      NA      55      0.667
    O15360   R1055W         Disease       NA   0.671      NA      57      0.732
    O15360   R1117G         Disease       NA   0.521      NA      33      0.691
    O15360   R1400H         Disease       NA   0.273      NA      45      0.259
    O15360   S1088F         Disease       NA   0.163      NA      43      0.170
    O15360   T1131A         Disease       NA   0.476      NA       1      0.471
    O15360   W1302R         Disease       NA   0.747      NA      54      0.833
    O15374    A185T    Polymorphism    0.133   0.114    0.37      31      0.154
    O15379    N411S    Polymorphism    0.172   0.401    0.61      -4      0.216
    O15381    C359G    Polymorphism    0.568   0.790    0.01      54      0.665
    O15389    F322S    Polymorphism    0.654   0.111    1.00     -16      0.071
    O15392    E129K    Polymorphism    0.156   0.021    1.00     -28      0.052
    O15393    S254C    Polymorphism    0.728   0.801    0.03      39      0.785
    O15393    V160M    Polymorphism    0.226   0.739    0.01      32      0.705
    O15394    D347N    Polymorphism       NA   0.240    0.49      32      0.369
    O15394    L350P    Polymorphism    0.132   0.266    0.23      14      0.266
    O15397      I6F    Polymorphism       NA   0.414    0.07      30      0.518
    O15397    I640V    Polymorphism    0.221   0.127    0.76     -16      0.127
    O15403    E217D    Polymorphism    0.187   0.410    0.13      -5      0.269
    O15403    F204I    Polymorphism    0.144   0.341    0.68     -46      0.153
    O15403    I121T    Polymorphism    0.469   0.811    0.25     -14      0.497
    O15405    V128M    Polymorphism       NA   0.069    0.09      10      0.082
    O15409    R553H         Disease       NA   0.931    0.00      79      0.934
    O15417   A1193G    Polymorphism    0.410   0.157    0.45      21      0.150
    O15431     P25A    Polymorphism       NA   0.109    1.00      21      0.096
    O15438     G11D    Polymorphism       NA   0.275    0.29      34      0.415
    O15438   Q1365R    Polymorphism    0.217   0.162    1.00     -29      0.080
    O15439     L18I    Polymorphism    0.223   0.194    0.38     -43      0.217
    O15439    E757K    Polymorphism    0.181   0.567    0.92      11      0.246
    O15439    G187W    Polymorphism    0.973   0.826    0.02      41      0.828
    O15439    K304N    Polymorphism    0.412   0.233    0.49     -20      0.272
    O15439    M184T    Polymorphism    0.298   0.245    0.57     -38      0.021
    O15439    M744V    Polymorphism       NA   0.255    0.31      28      0.224
    O15439    P403L    Polymorphism    0.230   0.575    0.33       9      0.223
    O15439    R820I    Polymorphism    0.909   0.809    0.17      58      0.872
    O15439    T356M    Polymorphism    0.659   0.422    0.14      -9      0.538
    O15439    V860M    Polymorphism    0.714   0.514    0.16     -29      0.586
    O15444     T23A    Polymorphism    0.068   0.066    0.91     -49      0.032
    O15444    T104M    Polymorphism    0.111   0.081    0.17      35      0.025
    O15446    Q504K    Polymorphism       NA   0.017    1.00     -29      0.020
    O15446    T282A    Polymorphism       NA   0.048    0.26       7      0.033
    O15453    Q102E    Polymorphism       NA   0.304      NA      35      0.098
    O15455    P554S         Disease       NA   0.788    0.43      38      0.615
    O15455    Y307D    Polymorphism    0.580   0.406    0.07      23      0.545
    O15457     A60V    Polymorphism       NA   0.097    0.01      32      0.131
    O15457     A90T    Polymorphism       NA   0.090    0.13      14      0.092
    O15457    S914N    Polymorphism    0.283   0.161    0.19     -52      0.200
    O15479    G318R    Polymorphism       NA   0.336      NA      24      0.479
    O15480    R107H    Polymorphism    0.101   0.273    0.55     -18      0.204
    O15488      H7Y    Polymorphism       NA   0.270      NA     -19      0.080
    O15488    A270V    Polymorphism       NA   0.121    0.30       1      0.188
    O15488    H313R    Polymorphism    0.097   0.085    0.12      -3      0.087
    O15503     A27T    Polymorphism    0.064   0.101    0.55      -5      0.048
    O15504    D391N    Polymorphism    0.216   0.122    1.00     -10      0.063
    O15504    K392N    Polymorphism    0.141   0.135    0.16      31      0.115
    O15516    E380K    Polymorphism    0.485   0.936    0.05      33      0.797
    O15520    C106F         Disease    0.509   0.641    0.03      37      0.755
    O15520    I156R         Disease    0.794   0.506    0.00      61      0.893
    O15522     D16A    Polymorphism    0.128   0.121    0.09      26      0.200
    O15527    A288V    Polymorphism    0.396   0.376    0.99      10      0.400
    O15527    D322N    Polymorphism    0.382   0.410    0.10      23      0.384
    O15527    R229Q    Polymorphism    0.506   0.690    0.50      22      0.535
    O15527    S320T    Polymorphism    0.337   0.078    0.10     -36      0.118
    O15527    S326C    Polymorphism    0.242   0.135    0.20      27      0.288
    O15528    V166L    Polymorphism    0.276   0.246    0.19     -21      0.292
    O15529     C45R    Polymorphism    0.135   0.710    0.32      16      0.156
    O15529    V227L    Polymorphism    0.050   0.364    0.29     -24      0.217
    O15529    V256A    Polymorphism    0.055   0.173    0.72     -10      0.081
    O15534    R968H    Polymorphism    0.317   0.146    0.30      25      0.289
    O15537     A98E         Disease    0.284   0.829    0.06      54      0.868
    O15537     C59S         Disease    0.496   0.446    0.10     -41      0.431
    O15537     E72D         Disease    0.316   0.581    0.04      -2      0.451
    O15537     E72K         Disease    0.413   0.729    0.15      14      0.517
    O15537     G70A         Disease    0.476   0.750    0.02      30      0.789
    O15537     G70S         Disease    0.518   0.761    0.05       3      0.787
    O15537     G74V         Disease    0.689   0.825    0.03      35      0.852
    O15537     L12H         Disease       NA   0.202    0.00      37      0.195
    O15537     L13P         Disease    0.090   0.242    0.00      35      0.200
    O15537     W96R         Disease    0.904   0.877    0.00      46      0.889
    O15537     Y65C         Disease       NA   0.374    1.00      31      0.295
    O15537     Y89C         Disease    0.817   0.749    0.09      33      0.827
    O15537    C110Y         Disease    0.771   0.729    0.10      44      0.809
    O15537    C142W         Disease    0.892   0.436    0.05      34      0.319
    O15537    C219G         Disease    0.788   0.906    0.00      75      0.927
    O15537    C219R         Disease    0.897   0.937    0.00      83      0.931
    O15537    C223R         Disease       NA   0.500    0.00      52      0.726
    O15537    D143V         Disease    0.684   0.280    0.13      29      0.577
    O15537    D158N    Polymorphism    0.150   0.400    0.05      19      0.266
    O15537    E146D         Disease    0.596   0.339    0.65      -1      0.478
    O15537    E146K         Disease    0.725   0.370    0.55      39      0.548
    O15537    E215K         Disease    0.705   0.576    0.00      63      0.884
    O15537    E215Q         Disease    0.745   0.525    0.00      55      0.866
    O15537    F108C         Disease    0.800   0.471    0.07      -5      0.615
    O15537    G109E         Disease    0.639   0.715    0.45      49      0.820
    O15537    G109R         Disease    0.717   0.769    0.44      51      0.731
    O15537    G109W         Disease    0.915   0.738    0.19       0      0.779
    O15537    G135V         Disease    0.895   0.421    0.01      41      0.680
    O15537    G140E         Disease    0.874   0.500    0.00      53      0.863
    O15537    G140R         Disease    0.904   0.493    0.00      55      0.865
    O15537    G178D         Disease    0.645   0.518    0.00      68      0.893
    O15537    H207Q         Disease    0.570   0.426    0.19      34      0.579
    O15537    I136T         Disease    0.485   0.430    0.00       9      0.393
    O15537    I199T         Disease    0.425   0.440    0.00      26      0.424
    O15537    L103R         Disease    0.880   0.556    0.00      35      0.831
    O15537    L113F         Disease    0.451   0.294    0.36     -16      0.348
    O15537    L127P         Disease    0.765   0.519    0.01      40      0.785
    O15537    L216P         Disease    0.901   0.472    0.00      35      0.714
    O15537    P192R         Disease    0.688   0.431    0.06      20      0.620
    O15537    P192S         Disease    0.546   0.307    0.08       1      0.603
    O15537    P193L         Disease    0.669   0.528    0.00      29      0.767
    O15537    P193S         Disease    0.546   0.421    0.00      29      0.498
    O15537    P203L         Disease    0.894   0.500    0.00      51      0.859
    O15537    R102Q         Disease    0.756   0.577    0.00       8      0.762
    O15537    R102W         Disease    0.956   0.615    0.00      44      0.852
    O15537    R141C         Disease    0.827   0.420    0.08      52      0.714
    O15537    R141G         Disease    0.582   0.459    0.43      44      0.591
    O15537    R141H         Disease    0.645   0.375    0.03      44      0.652
    O15537    R182C         Disease    0.827   0.358    0.19      44      0.654
    O15537    R197C         Disease    0.827   0.511    0.00      65      0.902
    O15537    R197H         Disease    0.645   0.493    0.00      60      0.868
    O15537    R200C         Disease    0.941   0.529    0.00      69      0.892
    O15537    R200H         Disease    0.862   0.513    0.00      70      0.898
    O15537    R209H         Disease    0.645   0.330    0.15      -4      0.563
    O15537    R213W         Disease    0.952   0.616    0.00      66      0.891
    O15537    T138A         Disease    0.186   0.500    0.00      58      0.628
    O15537    W112C         Disease    0.951   0.517    0.00      39      0.848
    O15537    W163C         Disease    0.847   0.491    0.00      69      0.908
    O15537    Y155C         Disease    0.935   0.465    0.01      67      0.825
    O15540     T61M    Polymorphism    0.724   0.343    0.05       8      0.630
    O15550    T581A    Polymorphism    0.198   0.140    0.00       0      0.278
    O15550    T726K    Polymorphism    0.090   0.081    0.00      20      0.187
    O15553     R42W         Disease       NA   0.118    0.03      51      0.174
    O15553     V33L    Polymorphism       NA   0.066    1.00      -4      0.041
    O15553    A744S         Disease    0.188   0.162    1.00     -16      0.040
    O15553    D661N         Disease    0.148   0.331    0.40     -31      0.233
    O15553    E148Q         Disease       NA   0.111    0.00      23      0.203
    O15553    E148V         Disease       NA   0.171    0.00      43      0.285
    O15553    E163A         Disease       NA   0.044    0.01      28      0.074
    O15553    E167D         Disease       NA   0.100    0.04      20      0.113
    O15553    E230K         Disease       NA   0.266    0.08       0      0.160
    O15553    E319K         Disease    0.217   0.162    0.35      52      0.285
    O15553    E474K         Disease    0.217   0.408    0.21       4      0.318
    O15553    E656A         Disease    0.955   0.864    0.00      50      0.918
    O15553    F479L         Disease    0.145   0.249    0.32     -31      0.145
    O15553    F743L         Disease    0.681   0.859    0.00      58      0.686
    O15553    G632S         Disease    0.205   0.204    0.80     -29      0.121
    O15553    G678E         Disease    0.739   0.927    0.29      43      0.594
    O15553    H478Y         Disease    0.288   0.321    0.05      12      0.218
    O15553    I591T         Disease       NA   0.353    0.74      44      0.269
    O15553    I640M         Disease    0.383   0.100    0.22      -8      0.228
    O15553    I641F         Disease    0.404   0.243    0.71     -23      0.183
    O15553    I720M         Disease    0.761   0.310    0.00      33      0.637
    O15553    K695M         Disease    0.645   0.427    0.10      33      0.635
    O15553    K695R         Disease    0.219   0.318    0.32       1      0.245
    O15553    L110P         Disease       NA   0.126    0.24      14      0.103
    O15553    L649P         Disease    0.680   0.785    0.12      22      0.851
    O15553    M680I         Disease    0.199   0.104    0.50      -2      0.104
    O15553    M680L         Disease    0.122   0.319    0.75      24      0.142
    O15553    M694I         Disease       NA   0.319    0.39      27      0.394
    O15553    M694L         Disease       NA   0.331    0.66      21      0.185
    O15553    M694V         Disease       NA   0.316    0.50      29      0.403
    O15553    P369S         Disease    0.302   0.386    0.09      -1      0.335
    O15553    P646L         Disease    0.559   0.273    0.17      10      0.493
    O15553    P705S         Disease    0.657   0.280    0.32       2      0.557
    O15553    P758S         Disease    0.437   0.611    0.05      28      0.572
    O15553    P780T         Disease       NA   0.122    0.02       6      0.098
    O15553    R408Q         Disease    0.270   0.279    0.31       3      0.290
    O15553    R653H         Disease    0.201   0.074    1.00     -53      0.028
    O15553    R761H         Disease    0.201   0.122    0.38     -22      0.153
    O15553    S108R         Disease       NA   0.056    0.00      32      0.102
    O15553    S675N         Disease    0.401   0.150    0.66     -24      0.121
    O15553    T177I         Disease       NA   0.074    0.11      18      0.064
    O15553    T267I         Disease       NA   0.095    0.02      30      0.114
    O15553    T681I         Disease    0.382   0.300    0.19      39      0.402
    O15553    V704I         Disease    0.092   0.063    0.39      11      0.079
    O15553    V726A         Disease    0.154   0.094    1.00     -33      0.037
    O15553    Y688C         Disease    0.752   0.794    0.03      39      0.683
    O42043     C97Y    Polymorphism    0.249   0.068    0.91     -11      0.010
    O42043    V272I    Polymorphism    0.099   0.343    0.07      50      0.142
    O43147    R238K    Polymorphism       NA   0.181    0.00      11      0.242
    O43149     V30A    Polymorphism       NA   0.130      NA       5      0.105
    O43149   A2421T    Polymorphism       NA   0.163      NA      31      0.054
    O43149   E2369Q    Polymorphism       NA   0.142      NA      11      0.123
    O43149   I2014V    Polymorphism       NA   0.031      NA     -25      0.005
    O43149   L2303P    Polymorphism       NA   0.521      NA      53      0.702
    O43149   S1437A    Polymorphism       NA   0.099      NA      34      0.072
    O43156    A671V    Polymorphism    0.389   0.699    0.05      46      0.777
    O43156    A979T    Polymorphism    0.215   0.231    0.00      39      0.272
    O43156    R450H    Polymorphism    0.184   0.163    0.12      44      0.201
    O43157    R389W    Polymorphism    0.606   0.746    0.04      53      0.858
    O43167    A518T    Polymorphism       NA   0.155    0.05       1      0.207
    O43175    A373T         Disease    0.511   0.447    0.16      -3      0.517
    O43175    G377S         Disease    0.827   0.908    0.04      38      0.838
    O43175    R135W         Disease    0.723   0.905    0.00      59      0.908
    O43175    V261M         Disease    0.923   0.874    0.00      64      0.913
    O43175    V425M         Disease    0.444   0.401    0.07     -39      0.427
    O43175    V490M         Disease       NA   0.654    0.01      18      0.729
    O43181    T174P    Polymorphism    0.592   0.273    0.00      21      0.542
    O43182    D791E    Polymorphism    0.181   0.183    0.03     -10      0.153
    O43186     E80A         Disease    0.299   0.869    0.00      45      0.746
    O43186     R41Q         Disease    0.847   0.778    0.00      57      0.848
    O43186     R41W         Disease    0.973   0.811    0.00      62      0.931
    O43186     R90W         Disease    0.973   0.867    0.00      78      0.931
    O43186    A158T    Polymorphism    0.294   0.172    0.73      -6      0.204
    O43186    G122D         Disease       NA   0.126    0.34       9      0.193
    O43186    V242M         Disease    0.425   0.089    0.90     -43      0.093
    O43187     I99V    Polymorphism    0.080   0.118    1.00      -1      0.086
    O43187     R43Q    Polymorphism       NA   0.485    0.00      60      0.456
    O43187     S47Y    Polymorphism       NA   0.227    0.06      43      0.379
    O43187    D431E    Polymorphism       NA   0.207    1.00     -32      0.147
    O43187    D469N    Polymorphism    0.057   0.414    0.47     -22      0.154
    O43187    L392V    Polymorphism    0.304   0.575    0.04       0      0.133
    O43187    R147T    Polymorphism       NA   0.099    0.21       2      0.144
    O43187    R214G    Polymorphism    0.256   0.299    0.34      23      0.405
    O43187    R566W    Polymorphism    0.539   0.177    0.05      46      0.224
    O43189     T42S    Polymorphism    0.294   0.147    0.59       3      0.133
    O43196     L85F    Polymorphism       NA   0.121    0.62      -5      0.127
    O43196    L377F    Polymorphism       NA   0.930    0.00      -5      0.545
    O43196    P786S    Polymorphism    0.087   0.320    0.46      18      0.224
    O43196    R351G    Polymorphism       NA   0.374    0.43       8      0.277
    O43196    V206F    Polymorphism       NA   0.617    0.08      34      0.507
    O43196    Y202C    Polymorphism       NA   0.703    0.05      23      0.667
    O43246     T28I    Polymorphism    0.366   0.079    0.19      11      0.180
    O43248    P130S    Polymorphism    0.109   0.168    0.91     -14      0.090
    O43252    L270F    Polymorphism    0.624   0.679    0.01      25      0.762
    O43252    S587L    Polymorphism       NA   0.918    0.00      54      0.910
    O43264     I77M    Polymorphism    0.532   0.176    0.07     -12      0.202
    O43278    P337L    Polymorphism    0.425   0.142    0.24      -3      0.257
    O43278    T142R    Polymorphism       NA   0.232    0.00      40      0.228
    O43280    A558P    Polymorphism       NA   0.319    0.20     -63      0.208
    O43280    R486W    Polymorphism    0.842   0.475    0.13      16      0.614
    O43280    T389A    Polymorphism    0.237   0.140    0.76     -56      0.095
    O43280    Y449H    Polymorphism    0.559   0.377    0.03      48      0.597
    O43283     E44K    Polymorphism       NA   0.174    0.02       1      0.037
    O43283    R517G    Polymorphism    0.129   0.347    0.04      28      0.377
    O43286    D368N    Polymorphism    0.375   0.444    0.86      11      0.294
    O43290    G485A    Polymorphism    0.177   0.122    0.20     -59      0.099
    O43290    R245C    Polymorphism    0.821   0.333    0.00      30      0.599
    O43291    V200L    Polymorphism    0.149   0.124    0.28     -23      0.177
    O43291    Y163C         Disease    0.782   0.691    0.00      72      0.924
    O43295    I628V    Polymorphism    0.097   0.072    0.26     -26      0.113
    O43296    R183H    Polymorphism    0.536   0.348    0.57      -7      0.534
    O43303     R69S    Polymorphism       NA   0.258      NA      35      0.198
    O43303    F347I    Polymorphism       NA   0.306      NA      37      0.139
    O43307     G55A         Disease    0.125   0.588    0.50      22      0.247
    O43312    N305I    Polymorphism    0.539   0.340    0.15      22      0.537
    O43312    T725A    Polymorphism    0.063   0.071    0.13      -2      0.086
    O43313    K305E    Polymorphism       NA   0.320    0.00      41      0.213
    O43313    S240P    Polymorphism       NA   0.281    0.00      47      0.254
    O43314   P1206Q    Polymorphism    0.051   0.126    0.10      14      0.097
    O43316     R39Q    Polymorphism    0.924   0.942    0.00      49      0.936
    O43316    R172W         Disease    0.859   0.888    0.00      30      0.890
    O43316    R191C    Polymorphism    0.342   0.935    0.00      26      0.747
    O43316    R200H    Polymorphism    0.966   0.923    0.01      49      0.952
    O43316    R200S    Polymorphism    0.953   0.938    0.07      24      0.923
    O43323    L162P         Disease    0.928   0.989    0.00      64      0.952
    O43345    D907G    Polymorphism       NA   0.303    1.00      47      0.263
    O43345    E282K    Polymorphism    0.575   0.423    0.08      41      0.608
    O43345   L1165H    Polymorphism       NA   0.666    0.00      -1      0.423
    O43353    I259T    Polymorphism    0.119   0.636    0.60       2      0.094
    O43374    M352V    Polymorphism    0.350   0.443    0.04      21      0.415
    O43374    Y731C    Polymorphism    0.858   0.607    0.00      39      0.792
    O43379    K289R    Polymorphism       NA   0.517    0.07      53      0.608
    O43379   G1370S    Polymorphism       NA   0.037    0.40     -53      0.028
    O43379   Q1305L    Polymorphism       NA   0.077    0.11     -36      0.037
    O43379   Q1311E    Polymorphism       NA   0.077    0.06     -24      0.044
    O43395    P493S         Disease    0.912   0.922    0.00      39      0.921
    O43395    T494M         Disease    0.917   0.878    0.00      35      0.898
    O43405     G88E         Disease       NA   0.400    0.05      67      0.619
    O43405     P51S         Disease       NA   0.345    0.00      57      0.660
    O43405     V66G         Disease       NA   0.330    0.00      51      0.643
    O43405    A119T         Disease       NA   0.168    0.26      39      0.264
    O43405    D281N    Polymorphism    0.095   0.374    0.41       7      0.221
    O43405    G135R    Polymorphism       NA   0.255    0.32      49      0.244
    O43405    I109N         Disease       NA   0.395    0.26      46      0.541
    O43405    T352S    Polymorphism    0.139   0.495    1.00     -49      0.112
    O43405    W117R         Disease       NA   0.500    0.14      57      0.733
    O43423     R71K    Polymorphism    0.296   0.745    0.36      15      0.595
    O43423    E204G    Polymorphism    0.522   0.137    0.00      33      0.206
    O43423    Y140H    Polymorphism    0.759   0.910    0.05      -9      0.831
    O43424     T68M    Polymorphism    0.391   0.230    0.03      40      0.401
    O43424    F398S    Polymorphism    0.712   0.307    0.00      46      0.721
    O43424    V490I    Polymorphism    0.226   0.157    0.70      10      0.133
    O43426    K295R    Polymorphism    0.223   0.457    0.35     -32      0.300
    O43426   P1547L    Polymorphism       NA   0.104    0.00      22      0.146
    O43426   V1366A    Polymorphism       NA   0.122    0.66      23      0.063
    O43427    M351V    Polymorphism    0.123   0.433      NA      38      0.339
    O43427    R152W    Polymorphism    0.760   0.215      NA       8      0.373
    O43432   D1185E    Polymorphism    0.238   0.101    0.12      12      0.116
    O43435    F148Y         Disease    0.344   0.572    0.11     -13      0.400
    O43435    G310S         Disease    0.412   0.285    0.72     -47      0.205
    O43435    H194Q         Disease    0.424   0.618    0.01      47      0.766
    O43435    T350M    Polymorphism    0.168   0.088    0.12      38      0.076
    O43451    Q404H    Polymorphism    0.470   0.178    0.12     -14      0.237
    O43451   L1638I    Polymorphism       NA   0.440    0.37      22      0.457
    O43464     L72P    Polymorphism    0.306   0.285    0.08      13      0.162
    O43464    G399S         Disease    0.526   0.777    0.17      42      0.721
    O43474    L321F    Polymorphism    0.158   0.066    0.30      24      0.047
    O43488    C214Y    Polymorphism    0.214   0.548    0.16       5      0.267
    O43488    Q157H    Polymorphism    0.069   0.135    0.24     -40      0.087
    O43488    S255N    Polymorphism       NA   0.210    0.55     -41      0.194
    O43490     A31G    Polymorphism    0.561   0.148    0.44     -38      0.058
    O43490    R373C         Disease    0.776   0.311    0.15       9      0.487
    O43491     Q17H    Polymorphism       NA   0.315    0.00       6      0.428
    O43493     A86G    Polymorphism    0.175   0.067    0.26      30      0.045
    O43493    E322G    Polymorphism    0.269   0.070    0.03      32      0.064
    O43493    Q105P    Polymorphism    0.113   0.075    0.28      15      0.029
    O43502    I144T    Polymorphism    0.600   0.757    0.00      29      0.668
    O43505    T253S    Polymorphism    0.121   0.116    0.41     -12      0.111
    O43506     F19L    Polymorphism       NA   0.526    1.00     -56      0.360
    O43511     E29Q         Disease    0.299   0.589    0.58      -5      0.343
    O43511     S28R         Disease    0.562   0.648    0.17      33      0.579
    O43511     S90L         Disease    0.744   0.846    0.02      22      0.867
    O43511     Y78C         Disease    0.998   0.899    0.00      65      0.948
    O43511    A106D         Disease    0.726   0.943    0.00      49      0.911
    O43511    A372V         Disease    0.546   0.826    0.01      41      0.851
    O43511    A411P         Disease    0.743   0.873    0.22      29      0.638
    O43511    C565Y         Disease    0.387   0.476    0.10      28      0.440
    O43511    D271H         Disease    0.887   0.817    0.03      29      0.848
    O43511    D724N         Disease    0.453   0.941    0.02      27      0.751
    O43511    E384G         Disease    0.982   0.859    0.00      57      0.932
    O43511    F335L         Disease    0.588   0.184    0.87      -2      0.272
    O43511    F667C         Disease    0.980   0.949    0.14      61      0.952
    O43511    G102R         Disease    0.986   0.927    0.01      54      0.944
    O43511    G139A         Disease    0.987   0.816    0.00      48      0.892
    O43511    G209V         Disease    0.979   0.905    0.00      35      0.934
    O43511    G497S         Disease    0.988   0.840    0.00      38      0.916
    O43511    G672E         Disease    0.360   0.876    0.01      51      0.867
    O43511    H723R         Disease    0.952   0.947    0.03      52      0.968
    O43511    I455F         Disease    0.589   0.885    0.01     -17      0.530
    O43511    I490L         Disease    0.264   0.230    0.60     -19      0.242
    O43511    K369E         Disease    0.415   0.706    0.41      24      0.503
    O43511    L117F         Disease    0.614   0.889    0.00      44      0.778
    O43511    L236P         Disease    0.880   0.928    0.02      47      0.894
    O43511    L445W         Disease    0.995   0.803    0.00      56      0.931
    O43511    L676Q         Disease    0.850   0.925    0.00      39      0.891
    O43511    M147V         Disease    0.865   0.692    0.04      42      0.784
    O43511    M775T         Disease    0.029   0.215    0.00      18      0.210
    O43511    N324Y    Polymorphism    0.679   0.520    0.06      24      0.763
    O43511    N392Y         Disease    0.977   0.815    0.00      50      0.925
    O43511    N457K         Disease    0.948   0.831    0.15      36      0.874
    O43511    P123S         Disease    0.965   0.643    0.10      27      0.881
    O43511    P301L    Polymorphism    0.994   0.739    1.00      -1      0.794
    O43511    Q446R         Disease    0.493   0.837    0.08      47      0.878
    O43511    Q514R         Disease    0.934   0.700    0.23      43      0.866
    O43511    R409H         Disease    0.959   0.885    0.03      75      0.930
    O43511    R409P         Disease    0.961   0.928    0.02      79      0.929
    O43511    S133T         Disease    0.859   0.618    0.08      64      0.759
    O43511    S137P         Disease    0.929   0.773    0.10      30      0.890
    O43511    S252P         Disease    0.756   0.918    0.21      45      0.728
    O43511    S391N         Disease    0.693   0.454    0.14      24      0.646
    O43511    S552I         Disease    0.823   0.511    0.01      47      0.838
    O43511    S666F         Disease    0.565   0.509    0.07      35      0.765
    O43511    S694P         Disease    0.303   0.864    0.29      40      0.593
    O43511    T132I         Disease    0.946   0.760    0.01      53      0.921
    O43511    T193I         Disease    0.720   0.780    0.01      15      0.802
    O43511    T410M         Disease    0.787   0.885    0.00      62      0.914
    O43511    T416P         Disease    0.903   0.939    0.04      52      0.933
    O43511    T508N         Disease    0.798   0.500    0.37      33      0.678
    O43511    T721M         Disease    0.792   0.883    0.01      45      0.886
    O43511    V138F         Disease    0.797   0.843    0.02      50      0.832
    O43511    V239D         Disease    0.857   0.822    0.00      45      0.881
    O43511    V402M         Disease    0.453   0.476    0.09      16      0.562
    O43511    V480D         Disease    0.821   0.718    0.02      60      0.914
    O43511    V609G    Polymorphism    0.172   0.428    0.50      11      0.221
    O43511    V653A         Disease    0.541   0.289    0.84      14      0.478
    O43511    Y105C         Disease    0.843   0.940    0.00      54      0.930
    O43511    Y530H         Disease    0.945   0.796    0.00      52      0.929
    O43511    Y530S         Disease    0.964   0.827    0.00      52      0.936
    O43511    Y556C         Disease    0.895   0.889    0.00      66      0.937
    O43511    Y556H         Disease    0.629   0.811    0.00      66      0.912
    O43520     D70N         Disease    0.099   0.749    0.73       0      0.260
    O43520     N45T         Disease    0.108   0.070    0.00      17      0.150
    O43520    D454G         Disease    0.999   0.940    0.00      67      0.938
    O43520    D554N         Disease    0.992   0.849    0.00      58      0.935
    O43520    D688G         Disease       NA   0.339    0.07      26      0.411
    O43520    E429A    Polymorphism       NA   0.305    0.25      17      0.378
    O43520    F305I    Polymorphism    0.100   0.547    0.03      42      0.420
    O43520    F853S         Disease    0.706   0.874    0.00      60      0.909
    O43520    G308D         Disease    0.992   0.933    0.00      62      0.936
    O43520    G308V         Disease    0.994   0.928    0.00      53      0.933
    O43520    G733R         Disease    0.997   0.853    0.00      73      0.936
    O43520    G892R         Disease    0.854   0.909    0.00      77      0.923
    O43520    H535L         Disease    0.787   0.896    0.00      63      0.918
    O43520    I344F         Disease    0.703   0.902    0.04      22      0.813
    O43520    I661T         Disease    0.393   0.446    0.02      47      0.602
    O43520    I694T         Disease    0.526   0.787    0.01      41      0.839
    O43520    K203E         Disease    0.116   0.444    1.00     -10      0.145
    O43520    L127P         Disease    0.876   0.893    0.08      31      0.874
    O43520    L288S         Disease    0.826   0.903    0.00      50      0.910
    O43520    R412P         Disease    0.733   0.963    0.02      72      0.936
    O43520    R600Q         Disease    0.700   0.908    0.01      63      0.915
    O43520    R600W         Disease    0.943   0.939    0.00      62      0.924
    O43520    R628W         Disease    0.906   0.827    0.00      60      0.917
    O43520    R867C         Disease    0.993   0.906    0.00      70      0.934
    O43520    R952Q    Polymorphism    0.503   0.500    0.30     -34      0.365
    O43520    S403Y         Disease    0.879   0.889    0.00      42      0.885
    O43520    S453Y         Disease    0.984   0.865    0.00      54      0.931
    O43520    S580N    Polymorphism       NA   0.188    0.47     -23      0.170
    O43520    T456M         Disease    0.997   0.882    0.00      61      0.937
    O43520    Y500H         Disease       NA   0.484    0.54     -34      0.303
    O43520   A1152T    Polymorphism       NA   0.085    0.29     -56      0.154
    O43520   G1040R         Disease       NA   0.887    0.00      61      0.906
    O43525    D305G         Disease    0.421   0.881    0.02      60      0.849
    O43525    G310V         Disease    0.976   0.901    0.03      54      0.939
    O43525    W309R         Disease    0.977   0.945    0.00      68      0.947
    O43526    A306T         Disease    0.878   0.939    0.02      11      0.888
    O43526    H228Q         Disease    0.970   0.490    0.07      39      0.764
    O43526    K554N         Disease    0.564   0.927    0.05      47      0.723
    O43526    L243F         Disease    0.885   0.735    0.03      19      0.849
    O43526    M208V         Disease    0.888   0.334    0.19       3      0.595
    O43526    R207W         Disease    0.988   0.916    0.01      32      0.940
    O43526    R214W         Disease    0.901   0.886    0.01      18      0.911
    O43526    R333Q         Disease    0.598   0.895    0.10      48      0.749
    O43526    S247W         Disease    0.989   0.888    0.00      31      0.940
    O43526    Y284C         Disease    0.781   0.787    0.16       8      0.778
    O43529     V20L    Polymorphism    0.144   0.214    0.53      -7      0.119
    O43542     R94H    Polymorphism       NA   0.350    0.28      -9      0.187
    O43543    I221T    Polymorphism    0.146   0.095    0.24      28      0.080
    O43543    R188H    Polymorphism    0.158   0.104    0.06     -16      0.083
    O43548     P67S    Polymorphism       NA   0.898    0.05      22      0.644
    O43548    A352G    Polymorphism    0.058   0.186    1.00     -34      0.115
    O43548    G113C         Disease    0.966   0.899    0.00      56      0.945
    O43548    T109M    Polymorphism       NA   0.121    0.03      10      0.238
    O43548    V504M    Polymorphism       NA   0.086    0.06       0      0.163
    O43555     A16V    Polymorphism       NA   0.120    0.00     -63      0.068
    O43556    L196R         Disease    0.812   0.957    0.00      54      0.938
    O43556    P399H    Polymorphism    0.209   0.711    0.00      28      0.686
    O43557     S32L    Polymorphism    0.037   0.074    0.02       4      0.083
    O43559    P221L    Polymorphism    0.203   0.162    0.16      15      0.132
    O43572    R249H    Polymorphism    0.120   0.030    0.68      -7      0.040
    O43581    I332N    Polymorphism    0.385   0.845    0.02      20      0.769
    O43586    A151S    Polymorphism    0.172   0.124    0.71     -25      0.222
    O43586    A230T         Disease    0.415   0.203    0.45      12      0.348
    O43586    E106K    Polymorphism    0.306   0.289    0.30      33      0.377
    O43586    E250Q         Disease    0.745   0.803    0.11      29      0.702
    O43586    Q146H    Polymorphism    0.303   0.262    0.53       1      0.336
    O43592    A526V    Polymorphism    0.309   0.412    0.61      -1      0.274
    O43592    E716D    Polymorphism    0.441   0.244    0.80       5      0.142
    O43593    G337D    Polymorphism    0.423   0.163    1.00      27      0.068
    O43593    P924L    Polymorphism    0.607   0.189    0.39      -4      0.291
    O43593    R620Q    Polymorphism    0.384   0.192    0.41      51      0.388
    O43593   D1012N         Disease    0.257   0.939    0.00      51      0.876
    O43593   T1022A         Disease    0.089   0.087    0.74      32      0.097
    O43593   V1136D         Disease    0.704   0.938    0.00      60      0.929
    O43602    A152S         Disease       NA   0.667    0.07      15      0.552
    O43602    A332S         Disease    0.228   0.861    0.05      40      0.705
    O43602    A332V         Disease    0.304   0.841    0.02      45      0.649
    O43602    D143N         Disease       NA   0.911    0.00      44      0.837
    O43602    D167H         Disease       NA   0.564    0.06      24      0.558
    O43602    F324L         Disease    0.196   0.591    0.98      25      0.358
    O43602    G148E         Disease       NA   0.940    0.00      62      0.918
    O43602    G181A         Disease       NA   0.887    0.14       9      0.591
    O43602    G304E         Disease       NA   0.850    0.00      65      0.865
    O43602    G304V         Disease       NA   0.892    0.00      52      0.881
    O43602    G334D         Disease    0.497   0.907    0.00      67      0.915
    O43602    I185T         Disease       NA   0.917    0.01      21      0.807
    O43602    I295T         Disease       NA   0.668    0.06      35      0.775
    O43602    I331N         Disease    0.586   0.678    0.00      49      0.818
    O43602    I331T         Disease    0.365   0.601    0.01      36      0.697
    O43602    K131N         Disease       NA   0.193    0.20      12      0.314
    O43602    L124S         Disease       NA   0.652    0.61      -2      0.434
    O43602    L178R         Disease       NA   0.988    0.01      53      0.889
    O43602    N141D         Disease       NA   0.873    0.16      61      0.835
    O43602    N281I         Disease       NA   0.877    0.02      42      0.823
    O43602    N281K         Disease       NA   0.876    0.08      30      0.811
    O43602    P272L         Disease       NA   0.752    0.31      -2      0.524
    O43602    P272R         Disease       NA   0.843    0.03      -3      0.742
    O43602    R140H         Disease       NA   0.577    0.01      35      0.774
    O43602    R140L         Disease       NA   0.776    0.01      43      0.796
    O43602    R159L         Disease       NA   0.593    0.07      32      0.515
    O43602    R170G         Disease       NA   0.706    0.03      20      0.551
    O43602    R183S         Disease       NA   0.955    0.00      47      0.870
    O43602    R259C         Disease       NA   0.438    0.05      32      0.532
    O43602    R259L         Disease       NA   0.367    0.27      15      0.410
    O43602    R267C         Disease       NA   0.855    0.00      46      0.805
    O43602    R273W         Disease       NA   0.700    0.00      22      0.769
    O43602    R277H         Disease       NA   0.710    0.08      43      0.662
    O43602    S128R         Disease       NA   0.487    0.01      37      0.475
    O43602    T123I         Disease       NA   0.532    0.10     -11      0.469
    O43602    T284A         Disease       NA   0.434    0.40      41      0.365
    O43602    T284R         Disease       NA   0.765    0.03      48      0.737
    O43602    T303I         Disease       NA   0.358    0.01      30      0.453
    O43602    V317I         Disease    0.138   0.333    0.05      39      0.255
    O43602    Y206D         Disease       NA   0.935    0.00      64      0.934
    O43602    Y206H         Disease       NA   0.866    0.00      67      0.910
    O43612     L16R         Disease    0.697   0.591    0.00      49      0.812
    O43613    G167S    Polymorphism    0.188   0.570    0.01     -20      0.336
    O43613    R279Q    Polymorphism    0.170   0.648    0.56       8      0.265
    O43613    R281H    Polymorphism    0.297   0.646    0.13       4      0.454
    O43638    P292A    Polymorphism       NA   0.064    1.00      37      0.067
    O43657    A108T    Polymorphism    0.254   0.653    0.09     -12      0.430
    O43663    Y511C    Polymorphism    0.319   0.172    0.18       0      0.150
    O43665     A94V    Polymorphism    0.617   0.860    0.01      44      0.675
    O43681    N332S    Polymorphism    0.313   0.152    0.69     -47      0.120
    O43683     G20D    Polymorphism    0.868   0.877    0.00      47      0.895
    O43683    N534D    Polymorphism    0.644   0.037    0.03      11      0.100
    O43699     L57V    Polymorphism    0.422   0.372    0.51      12      0.313
    O43699    L262F    Polymorphism    0.715   0.806    0.04      49      0.788
    O43707    K255E         Disease    0.457   0.928    0.04      43      0.853
    O43707    S262P         Disease    0.718   0.918    0.09      67      0.927
    O43707    T259I         Disease    0.622   0.887    0.00      42      0.866
    O43708     K32E    Polymorphism    0.866   0.321    1.00     -61      0.019
    O43708    N133H    Polymorphism    0.560   0.244    1.00     -66      0.296
    O43716      S3L    Polymorphism    0.148   0.116    0.00       4      0.135
    O43719    D678G    Polymorphism       NA   0.073    0.00      33      0.065
    O43719    G478A    Polymorphism       NA   0.079    0.14      -4      0.053
    O43736     A72V    Polymorphism    0.453   0.506    0.66      -9      0.396
    O43736    R230T    Polymorphism    0.577   0.686    0.01      53      0.855
    O43745    R127P    Polymorphism    0.516   0.832    0.14      31      0.850
    O43747    P685H    Polymorphism    0.316   0.288    0.13      24      0.340
    O43747    V195G    Polymorphism    0.882   0.661    0.01      24      0.817
    O43772    D231H         Disease    0.977   0.893    0.00      59      0.917
    O43772    Q238R         Disease    0.969   0.857    0.07      60      0.889
    O43772    R133W         Disease    0.904   0.837    0.02      37      0.906
    O43790    E402K         Disease    0.876   0.941    0.00      50      0.887
    O43790    E402Q         Disease    0.926   0.862    0.00      41      0.875
    O43790    E413D         Disease    0.799   0.494    0.00      31      0.818
    O43790    E413K         Disease    0.895   0.769    0.00      48      0.856
    O43790    N114D         Disease    0.793   0.841    0.00      38      0.856
    O43790    N114H         Disease    0.961   0.820    0.00      47      0.910
    O43808     H98R    Polymorphism    0.152   0.406    0.57      -1      0.151
    O43819     R20P    Polymorphism       NA   0.139    0.30      29      0.017
    O43819    A259V    Polymorphism    0.513   0.203    0.28      -7      0.444
    O43819    E140K         Disease    0.566   0.695    0.41      46      0.845
    O43819    R171W         Disease    0.976   0.931    0.00      56      0.938
    O43819    S225F         Disease    0.941   0.779    0.00      57      0.920
    O43820    H113Y    Polymorphism    0.089   0.164    0.18      -9      0.142
    O43822    G153S    Polymorphism    0.205   0.161    0.35     -22      0.120
    O43826     G20D         Disease    0.944   0.964    0.07      70      0.946
    O43826     G50R         Disease    0.711   0.875    0.03      71      0.914
    O43826     G68R         Disease    0.711   0.910    0.08      72      0.925
    O43826     G88D         Disease    0.638   0.816    0.16      58      0.904
    O43826     L85P         Disease    0.558   0.887    0.00      45      0.863
    O43826     N27K         Disease    0.423   0.567    0.51      35      0.780
    O43826     R28C         Disease    0.995   0.945    0.08      72      0.952
    O43826     R28H         Disease    0.992   0.891    0.18      73      0.946
    O43826     S54R         Disease    0.541   0.902    0.04      55      0.902
    O43826     S55R         Disease    0.541   0.636    0.43      44      0.792
    O43826     Y24H         Disease    0.569   0.721    0.42      64      0.882
    O43826    A367T         Disease    0.385   0.679    0.15      51      0.714
    O43826    A373D         Disease    0.571   0.929    0.18      56      0.918
    O43826    C176R         Disease    0.679   0.577    0.01      50      0.861
    O43826    C183R         Disease    0.715   0.616    0.13      39      0.784
    O43826    G149E         Disease    0.637   0.859    0.17      52      0.728
    O43826    G150R         Disease    0.226   0.782    0.05      31      0.710
    O43826    G339C         Disease    0.971   0.969    0.03      59      0.954
    O43826    G339D         Disease    0.950   0.977    0.02      72      0.948
    O43826    G376S         Disease    0.989   0.936    0.02      47      0.953
    O43826    H301P         Disease    0.686   0.685    0.37      28      0.650
    O43826    I278N         Disease    0.691   0.872    0.00      35      0.868
    O43826    L229P         Disease    0.750   0.924    0.01      57      0.933
    O43826    P153L         Disease    0.666   0.713    0.21      17      0.818
    O43826    P191L         Disease    0.994   0.819    0.01      43      0.913
    O43826    Q133P         Disease    0.621   0.927    0.05      56      0.926
    O43826    R300H         Disease    0.937   0.885    0.37      29      0.901
    O43826    W118R         Disease    0.702   0.817    0.32      74      0.907
    O43827     E51D    Polymorphism    0.090   0.236    0.22     -17      0.193
    O43827    R140H    Polymorphism    0.462   0.399    0.12      31      0.435
    O43837    L132P         Disease    0.957   0.926    0.00      60      0.945
    O43852      R4Q    Polymorphism       NA   0.070    0.41     -63      0.066
    O43861     S39G    Polymorphism    0.024   0.072      NA      41      0.058
    O43861    M732L    Polymorphism    0.149   0.217    1.00      -4      0.150
    O43866    D117E    Polymorphism    0.059   0.352    0.80     -34      0.128
    O43868     L12P    Polymorphism    0.210   0.355    0.03      23      0.448
    O43868     P22L    Polymorphism    0.495   0.112    0.39      -5      0.099
    O43868    F355S    Polymorphism    0.850   0.692    0.01      27      0.858
    O43868    G509E    Polymorphism    0.752   0.610    0.01      29      0.705
    O43868    L163W    Polymorphism    0.935   0.704    0.00      27      0.868
    O43868    L462F    Polymorphism    0.249   0.599    0.02      -7      0.432
    O43868    M612T    Polymorphism    0.077   0.132    0.75       0      0.029
    O43868    S245T    Polymorphism    0.269   0.422    0.19     -40      0.282
    O43869     H25R    Polymorphism       NA   0.124      NA      21      0.075
    O43914    Y111H    Polymorphism    0.603   0.308    0.17      30      0.370
    O43918     A21V         Disease       NA   0.333    0.00      41      0.577
    O43918     F77S         Disease       NA   0.647    0.16      39      0.716
    O43918     K83E         Disease       NA   0.394    0.37      40      0.459
    O43918     L28P         Disease       NA   0.519    0.01      35      0.712
    O43918     L29P         Disease       NA   0.544    0.00      65      0.796
    O43918     L93R         Disease       NA   0.582    0.00      64      0.789
    O43918     R15C         Disease       NA   0.278    0.00      54      0.303
    O43918     R15L         Disease       NA   0.500    0.05      45      0.694
    O43918     T16M         Disease       NA   0.535    0.13      52      0.709
    O43918     V80L         Disease       NA   0.116    0.27     -22      0.091
    O43918     W78R         Disease       NA   0.545    0.10      50      0.708
    O43918     Y85C         Disease       NA   0.418    0.03      49      0.652
    O43918     Y90C         Disease       NA   0.457    0.01      54      0.704
    O43918    C311Y         Disease    0.486   0.908    0.00      76      0.924
    O43918    G228W         Disease       NA   0.494    0.02      48      0.705
    O43918    P252L         Disease       NA   0.056    0.74      -1      0.071
    O43918    P326L         Disease    0.213   0.530    0.02      28      0.624
    O43918    P326Q         Disease    0.259   0.644    0.01      40      0.669
    O43918    P539L         Disease       NA   0.174    0.00      27      0.352
    O43918    S278R    Polymorphism       NA   0.139    0.55     -16      0.050
    O43918    V301M         Disease    0.203   0.823    0.01      35      0.683
    O43929     L56V    Polymorphism       NA   0.090    0.29     -50      0.117
    O43933    G593R         Disease       NA   0.204    0.55      14      0.256
    O43933    G843D         Disease    0.387   0.935    0.00      75      0.921
    O43933    L590R         Disease       NA   0.479    0.05      11      0.515
    O43933    L664P         Disease    0.726   0.778    0.00      64      0.900
    O43933    R798G         Disease    0.240   0.529    0.02      45      0.625
    O43933    R948Q    Polymorphism    0.225   0.424    0.18       8      0.322
    O43933   A1237E         Disease       NA   0.306      NA      44      0.488
    O60216    G481R    Polymorphism    0.201   0.150    0.48      36      0.158
    O60218     P87S    Polymorphism    0.564   0.102    0.38     -48      0.168
    O60220     C66W         Disease    0.977   0.973    0.00      70      0.971
    O60225     E19Q    Polymorphism    0.174   0.513    0.00     -15      0.446
    O60229    S196L    Polymorphism    0.345   0.216    0.24       4      0.215
    O60229   R1929M    Polymorphism    0.655   0.796    0.01      50      0.840
    O60231    D566G    Polymorphism    0.601   0.401    0.45      -3      0.548
    O60231    K352E    Polymorphism       NA   0.257    1.00      -3      0.197
    O60232     T21M    Polymorphism       NA   0.030      NA     -54      0.052
    O60234    E122K    Polymorphism    0.388   0.633    0.01      44      0.610
    O60237    V182I    Polymorphism       NA   0.450    0.09     -31      0.242
    O60240    K210E    Polymorphism    0.338   0.078    0.85      34      0.086
    O60240    P194A    Polymorphism    0.072   0.074    0.14     -12      0.105
    O60260     A46P         Disease       NA   0.866    0.02      58      0.894
    O60260     A82E         Disease       NA   0.254    0.00      30      0.285
    O60260     A92V         Disease       NA   0.070    0.03      16      0.091
    O60260     P37L         Disease       NA   0.347    0.00      41      0.530
    O60260     R33Q         Disease       NA   0.044    0.23      29      0.107
    O60260     R42P         Disease       NA   0.796    0.01      57      0.883
    O60260     V15M         Disease       NA   0.463    0.02      44      0.576
    O60260    A339S    Polymorphism    0.271   0.256    0.41       4      0.315
    O60260    C212Y         Disease    0.843   0.912    1.00      24      0.859
    O60260    C253Y         Disease    0.836   0.955    0.01      73      0.946
    O60260    C289G         Disease    0.510   0.944    0.01      43      0.829
    O60260    C431F         Disease    0.767   0.919    0.00      46      0.872
    O60260    C441R         Disease    0.998   0.930    0.00      77      0.969
    O60260    D280N         Disease    0.286   0.375    0.53     -23      0.270
    O60260    D394N    Polymorphism       NA   0.325    0.44      -6      0.256
    O60260    G284R         Disease    0.791   0.938    0.24      49      0.909
    O60260    G328E         Disease    0.733   0.464    0.82      56      0.468
    O60260    G430D         Disease    0.691   0.881    0.00      77      0.912
    O60260    K161N         Disease       NA   0.405    0.00      36      0.556
    O60260    K211N         Disease    0.590   0.751    0.01      20      0.799
    O60260    K211R         Disease    0.360   0.669    0.06       6      0.642
    O60260    M192L    Polymorphism       NA   0.165    0.67     -17      0.191
    O60260    M192V         Disease       NA   0.194    0.02     -16      0.246
    O60260    P437L         Disease    0.341   0.117    0.08      21      0.261
    O60260    Q100H    Polymorphism       NA   0.073    0.01      22      0.116
    O60260    R256C         Disease    0.721   0.579    0.05      66      0.901
    O60260    R275W         Disease    0.906   0.712    0.02      48      0.888
    O60260    R334C         Disease    0.678   0.334    0.19      24      0.512
    O60260    S167N    Polymorphism       NA   0.068    0.67      27      0.095
    O60260    T240M         Disease    0.495   0.142    0.03      42      0.284
    O60260    T240R         Disease    0.383   0.378    0.01      46      0.577
    O60260    T351P         Disease    0.426   0.612    0.08      30      0.739
    O60260    T415N         Disease    0.576   0.786    0.03      41      0.739
    O60260    V380L    Polymorphism    0.089   0.083    0.67     -22      0.078
    O60266    S107P    Polymorphism    0.312   0.556    0.20      34      0.420
    O60269     R40H    Polymorphism       NA   0.260      NA      36      0.141
    O60269     W91R    Polymorphism       NA   0.097      NA       2      0.016
    O60279     L52F    Polymorphism       NA   0.110      NA      26      0.172
    O60279    E378D    Polymorphism       NA   0.029      NA     -46      0.006
    O60279    R216K    Polymorphism       NA   0.181      NA      -3      0.163
    O60279    R228K    Polymorphism       NA   0.074      NA      -4      0.057
    O60287   P2071R    Polymorphism       NA   0.329      NA      25      0.236
    O60290    I178T    Polymorphism       NA   0.169      NA      43      0.172
    O60292   G1371S    Polymorphism    0.383   0.031    0.59       0      0.065
    O60293   K1807R    Polymorphism    0.237   0.409      NA      -6      0.156
    O60294     V67L    Polymorphism    0.284   0.550    0.06     -32      0.420
    O60294    C149Y    Polymorphism    0.504   0.223    0.36      33      0.499
    O60296    I863N    Polymorphism    0.315   0.163    0.01     -31      0.147
    O60296    T528I    Polymorphism    0.653   0.329    0.09     -13      0.512
    O60303    A535S    Polymorphism    0.228   0.199      NA     -24      0.283
    O60303    R885Q    Polymorphism    0.391   0.177      NA       2      0.184
    O60303    T522M    Polymorphism    0.264   0.109      NA      26      0.093
    O60303   R1368Q    Polymorphism    0.179   0.016      NA     -11      0.013
    O60307    G883S    Polymorphism       NA   0.104    0.88      12      0.100
    O60307    R203Q    Polymorphism       NA   0.276    0.01      36      0.373
    O60312   A1397V    Polymorphism       NA   0.072    0.35      21      0.050
    O60312   I1188V    Polymorphism       NA   0.324    0.98     -44      0.253
    O60312   R1298S    Polymorphism       NA   0.292    0.51      -3      0.174
    O60312   V1198M    Polymorphism       NA   0.275    0.31     -17      0.342
    O60312   W1172C    Polymorphism       NA   0.861    0.03      30      0.724
    O60313    A192V    Polymorphism    0.476   0.124    0.02     -11      0.156
    O60313    G300E         Disease    0.997   0.921    0.00      68      0.958
    O60313    L396R         Disease    0.781   0.942    0.00      61      0.929
    O60313    L939P         Disease    0.807   0.326    0.00      47      0.611
    O60313    R290Q         Disease    0.612   0.557    0.32     -21      0.355
    O60313    R445H         Disease    0.751   0.696    0.02      35      0.862
    O60313    R571H         Disease    0.526   0.219    0.50      51      0.424
    O60313    S158N    Polymorphism    0.089   0.089    0.06      -5      0.081
    O60313    S545R         Disease    0.620   0.211    0.24      46      0.296
    O60313    T503K         Disease    0.633   0.797    0.26      52      0.705
    O60315    R953G         Disease       NA   0.600    0.03      62      0.738
    O60315   Q1119R         Disease       NA   0.096    0.08      46      0.096
    O60318    M288V    Polymorphism       NA   0.094    0.11      18      0.063
    O60318    P413L    Polymorphism       NA   0.087    0.01      -2      0.154
    O60318    R333L    Polymorphism       NA   0.323      NA      42      0.219
    O60318    S102L    Polymorphism       NA   0.109    0.02      43      0.180
    O60318   R1314W    Polymorphism    0.334   0.043    0.02       8      0.070
    O60318   V1576I    Polymorphism    0.470   0.031      NA       9      0.107
    O60320    G314D    Polymorphism       NA   0.054    1.00       3      0.022
    O60331    D253N         Disease    0.692   0.917    0.00      34      0.868
    O60333     Q98L         Disease    0.972   0.932    0.00      54      0.941
    O60336    L313V    Polymorphism       NA   0.182    0.10     -19      0.226
    O60336    Y204S    Polymorphism       NA   0.203    0.39      36      0.276
    O60337    P622L    Polymorphism    0.431   0.283    1.00      28      0.299
    O60343    V819I    Polymorphism    0.086   0.081    0.05     -28      0.016
    O60343   T1147M    Polymorphism       NA   0.101    0.12      45      0.270
    O60344    H101Y    Polymorphism       NA   0.156    0.70       0      0.015
    O60344    R571Q    Polymorphism    0.415   0.215    0.49     -54      0.163
    O60346   S1118T    Polymorphism    0.122   0.119    0.34      -5      0.152
    O60353    M345L    Polymorphism    0.062   0.753    0.54     -23      0.204
    O60391    A845T    Polymorphism       NA   0.487    0.08      11      0.591
    O60391    T577M    Polymorphism    0.069   0.529    0.49     -37      0.037
    O60393    D452N    Polymorphism       NA   0.067    0.64     -22      0.013
    O60393    R355H         Disease    0.853   0.463    0.01      61      0.801
    O60404      R7S    Polymorphism    0.516   0.271    0.43      -1      0.014
    O60404    S293N    Polymorphism    0.865   0.869    0.01      34      0.893
    O60404    V224M    Polymorphism    0.824   0.770    0.05      22      0.801
    O60412    R122H    Polymorphism    0.782   0.874    0.08      62      0.834
    O60423     G45R    Polymorphism       NA   0.097    0.10      32      0.078
    O60427    P272S    Polymorphism    0.450   0.729    0.06      23      0.584
    O60431    I292T    Polymorphism    0.340   0.601    0.00      18      0.501
    O60437    H631Y    Polymorphism    0.119   0.050    1.00       0      0.033
    O60437   A1007V    Polymorphism    0.146   0.058    0.26      11      0.097
    O60437   E1199Q    Polymorphism    0.389   0.056    0.43      29      0.099
    O60437   Q1573E    Polymorphism    0.189   0.079    0.72      -9      0.097
    O60443    M174T    Polymorphism    0.154   0.080    0.42      -1      0.029
    O60443    V207M    Polymorphism    0.665   0.213    0.04      36      0.458
    O60447    Q612H    Polymorphism    0.363   0.158    0.02       2      0.278
    O60449     W20R    Polymorphism       NA   0.121    0.42       7      0.035
    O60449    D692N    Polymorphism    0.323   0.151    0.01     -12      0.276
    O60449    D807E    Polymorphism    0.223   0.194    0.76     -22      0.183
    O60449    D884A    Polymorphism    0.364   0.500    0.48      22      0.540
    O60449    V666A    Polymorphism    0.386   0.190    0.46      25      0.238
    O60449   T1202S    Polymorphism    0.337   0.151    0.77       6      0.130
    O60449   T1393I    Polymorphism    0.347   0.370    0.97      20      0.358
    O60449   Y1391H    Polymorphism    0.375   0.200    0.58     -13      0.242
    O60462    R123K    Polymorphism    0.215   0.389    1.00      -8      0.250
    O60477    R358H    Polymorphism       NA   0.076    0.01     -25      0.081
    O60481    C253S         Disease    0.785   0.935    0.02      66      0.942
    O60481    H286R         Disease    0.996   0.559    0.04      65      0.975
    O60481    K405E         Disease    0.722   0.295    0.31      47      0.600
    O60481    T323M         Disease    0.897   0.393    0.00      55      0.698
    O60481    W255G         Disease    0.871   0.969    0.34      73      0.942
    O60488    R570S         Disease    0.993   0.875    0.00      65      0.941
    O60494    F124I    Polymorphism       NA   0.600    0.82       7      0.450
    O60494    P389T    Polymorphism       NA   0.569    0.42      40      0.485
    O60494   C2162Y    Polymorphism       NA   0.629    1.00      15      0.175
    O60494   E2968Q    Polymorphism       NA   0.714    0.16      42      0.576
    O60494   G1840S    Polymorphism    0.515   0.400    0.60       6      0.549
    O60494   I2984V    Polymorphism       NA   0.058    0.45      21      0.172
    O60494   L2153F    Polymorphism       NA   0.404    0.04      38      0.442
    O60494   N1545Y    Polymorphism    0.090   0.273    0.62       1      0.225
    O60494   N3552K    Polymorphism       NA   0.488    0.48      33      0.296
    O60494   P1297L         Disease    0.665   0.875    0.00      32      0.808
    O60494   P1971T    Polymorphism       NA   0.445    0.43     -15      0.282
    O60494   S2717W    Polymorphism       NA   0.216    1.00      29      0.058
    O60494   Y1032H    Polymorphism    0.123   0.269    0.53      21      0.175
    O60500    E117K    Polymorphism       NA   0.395    0.64      33      0.372
    O60500    L392P    Polymorphism    0.709   0.817    0.25      -9      0.630
    O60500    T233A    Polymorphism    0.236   0.210    0.19       1      0.263
    O60500    V991L    Polymorphism    0.110   0.237    0.62      12      0.242
    O60500   N1077S    Polymorphism    0.329   0.469    0.00      23      0.357
    O60502    E602K    Polymorphism    0.085   0.107    0.00       4      0.146
    O60504    T573A    Polymorphism       NA   0.234    0.84     -21      0.224
    O60513    Q116E    Polymorphism    0.150   0.110    1.00     -38      0.083
    O60522    R192Q    Polymorphism       NA   0.025    0.17      -1      0.045
    O60522   Q1014E    Polymorphism    0.308   0.123    0.94      -2      0.105
    O60543    V115F    Polymorphism    0.160   0.240    0.24      21      0.321
    O60563    H362R    Polymorphism    0.124   0.158    0.08      30      0.161
    O60566     R36Q         Disease       NA   0.848    0.02      69      0.906
    O60566     T40M    Polymorphism       NA   0.069    0.00      -7      0.158
    O60566    E390D    Polymorphism    0.522   0.042    0.28      15      0.083
    O60566    I909T         Disease    0.869   0.166    0.01      32      0.426
    O60566    L844F         Disease    0.925   0.241    0.01      56      0.597
    O60566    P378S    Polymorphism    0.726   0.177      NA      26      0.200
    O60566    Q921H         Disease    0.848   0.130    0.55      45      0.334
    O60566    R349Q    Polymorphism    0.676   0.025      NA     -23      0.014
    O60566    R550Q         Disease    0.274   0.024    0.09       3      0.035
    O60566    R814H         Disease    0.992   0.775    0.02      58      0.960
    O60566   L1012P         Disease    0.982   0.667    0.00      64      0.949
    O60568    A151V    Polymorphism    0.559   0.452    1.00      19      0.579
    O60568    N223S         Disease    0.357   0.462    0.05      38      0.499
    O60575      V7I    Polymorphism    0.124   0.110    0.53     -70      0.050
    O60602    F822L    Polymorphism    0.354   0.323    0.65     -15      0.100
    O60602    N592S    Polymorphism    0.087   0.279    0.10       6      0.174
    O60603    R753Q    Polymorphism    0.425   0.737    0.04      55      0.664
    O60603    T411I    Polymorphism       NA   0.144    0.19      28      0.308
    O60635     V87M    Polymorphism       NA   0.237    0.12      -7      0.189
    O60662    A271T    Polymorphism       NA   0.152    0.45      19      0.229
    O60662    M481V    Polymorphism    0.447   0.860    0.39      56      0.774
    O60663     C36R         Disease    0.997   0.929    0.00      80      0.949
    O60663     C36S         Disease    0.994   0.892    0.00      68      0.954
    O60663     C57R         Disease    0.997   0.884    0.00      74      0.950
    O60663     C60F         Disease    0.838   0.857    0.00      73      0.934
    O60663     C60G         Disease    0.687   0.793    0.00      70      0.913
    O60663     C60W         Disease    0.938   0.855    0.00      78      0.941
    O60663     C60Y         Disease    0.868   0.867    0.00      75      0.939
    O60663     C63R         Disease    0.997   0.875    0.00      85      0.932
    O60663     C80W         Disease    0.998   0.882    0.00      77      0.951
    O60663     C95F         Disease    0.838   0.894    0.00      72      0.933
    O60663     C95Y         Disease    0.868   0.907    0.00      72      0.939
    O60663     D83G         Disease    0.330   0.794    0.04      61      0.885
    O60663     H54N         Disease    0.997   0.749    0.00      70      0.950
    O60663     H54Q         Disease    0.997   0.775    0.00      70      0.949
    O60663     H54Y         Disease    0.995   0.774    0.00      73      0.948
    O60663     L58W         Disease    0.740   0.684    0.00      52      0.881
    O60663    A213P         Disease    0.584   0.772    0.18      19      0.838
    O60663    A230V         Disease    0.568   0.435    0.00      29      0.526
    O60663    C117Y         Disease    0.998   0.819    0.01      70      0.943
    O60663    C120S         Disease    0.995   0.752    0.00      68      0.944
    O60663    C123F         Disease    0.998   0.837    0.00      72      0.945
    O60663    C123Y         Disease    0.998   0.853    0.00      73      0.946
    O60663    C142W         Disease    0.998   0.867    0.01      64      0.947
    O60663    H114Y         Disease    0.995   0.653    0.00      71      0.945
    O60663    L229P         Disease    0.842   0.928    0.00      35      0.890
    O60663    N246K         Disease    0.993   0.627    0.00      42      0.891
    O60663    R200Q         Disease    0.614   0.698    0.00      38      0.841
    O60663    R226P         Disease    0.791   0.891    0.00      57      0.915
    O60663    S218P         Disease    0.690   0.655    0.01       8      0.775
    O60663    W243C         Disease    0.997   0.808    0.00      56      0.950
    O60664     I56V    Polymorphism    0.075   0.068    1.00      -5      0.025
    O60671     H39Q    Polymorphism    0.186   0.315    0.30       4      0.227
    O60671    E281G    Polymorphism    0.267   0.056      NA       6      0.054
    O60673    S389T    Polymorphism       NA   0.261    0.01      32      0.186
    O60673    S633G    Polymorphism       NA   0.154    0.00      38      0.168
    O60673   D1713N    Polymorphism       NA   0.190    0.00     -16      0.212
    O60673   G1923R    Polymorphism       NA   0.243    0.00     -15      0.261
    O60673   K1540E    Polymorphism       NA   0.426    0.00      17      0.268
    O60673   P1339T    Polymorphism       NA   0.213    0.15     -20      0.133
    O60673   P1791S    Polymorphism       NA   0.129    0.00     -33      0.034
    O60673   R2762Q    Polymorphism    0.460   0.776    0.06      10      0.525
    O60673   S1724T    Polymorphism       NA   0.257    0.03      21      0.175
    O60673   S2607T    Polymorphism    0.280   0.474    0.09     -31      0.240
    O60673   T1224I    Polymorphism       NA   0.101    0.13     -36      0.017
    O60673   V3064I    Polymorphism    0.190   0.163    0.05      21      0.182
    O60674    A377E    Polymorphism    0.343   0.735    0.01      37      0.582
    O60674    D584E    Polymorphism    0.554   0.384    0.26      30      0.574
    O60674    G127D    Polymorphism    0.580   0.649    0.13      40      0.653
    O60674    K346R    Polymorphism    0.109   0.112    0.84     -20      0.113
    O60674    K607N         Disease    0.456   0.808    0.10      23      0.710
    O60674    L393V    Polymorphism    0.526   0.119    1.00     -19      0.127
    O60674    V617F         Disease    0.516   0.877    0.07      58      0.904
    O60674   R1063H    Polymorphism       NA   0.312    0.02     -24      0.432
    O60676    A142P    Polymorphism    0.730   0.311    0.04      30      0.590
    O60678    S470C    Polymorphism    0.693   0.886    0.00      53      0.906
    O60683    H290Q         Disease    0.848   0.941    0.00      80      0.951
    O60687     Y72S         Disease    0.641   0.133    0.37      26      0.073
    O60687    N327S         Disease    0.311   0.044    0.80       5      0.110
    O60706   A1513T         Disease    0.398   0.222    0.18      -3      0.318
    O60711    P148T    Polymorphism    0.533   0.587    0.10      14      0.541
    O60721    V311L    Polymorphism       NA   0.199    0.00      33      0.367
    O60729    I302T    Polymorphism    0.804   0.567    0.35      15      0.726
    O60732    F276S    Polymorphism       NA   0.138      NA      15      0.025
    O60732    H327Q    Polymorphism       NA   0.071      NA      12      0.037
    O60732    T151I    Polymorphism       NA   0.154      NA      19      0.099
    O60733     R63G    Polymorphism       NA   0.178    0.19      52      0.278
    O60733     R70Q    Polymorphism       NA   0.221    0.07      46      0.292
    O60733     V58I    Polymorphism       NA   0.239    0.46      22      0.257
    O60733    D183N    Polymorphism    0.259   0.695    0.23      21      0.374
    O60733    K545T         Disease    0.498   0.578    0.19      41      0.744
    O60733    R632W         Disease    0.765   0.318    0.00      38      0.593
    O60733    V310E         Disease    0.650   0.257    0.01      49      0.623
    O60755    R342G    Polymorphism    0.497   0.175    0.41      34      0.276
    O60759     Q83E    Polymorphism    0.329   0.175    1.00       0      0.127
    O60762     R92G         Disease    0.784   0.737    0.20      43      0.769
    O60762    S248P         Disease    0.736   0.652    0.06      25      0.774
    O60774    V127I    Polymorphism    0.562   0.477    0.11     -25      0.507
    O60779     D93H         Disease    0.963   0.949    0.01      78      0.965
    O60779    G172D         Disease    0.444   0.720    0.04      47      0.824
    O60779    S143F         Disease    0.642   0.926    0.01      32      0.862
    O60784     R84H    Polymorphism    0.732   0.412    0.11      -6      0.598
    O60784    M264V    Polymorphism    0.281   0.832    0.16      42      0.606
    O60806    S128F         Disease    0.862   0.840    0.00      62      0.923
    O60809     K99I    Polymorphism    0.911   0.864    0.01      43      0.900
    O60809    G402R    Polymorphism    0.526   0.433    0.03      23      0.593
    O60811     S68W    Polymorphism    0.912   0.476    0.01      30      0.708
    O60811     V67G    Polymorphism    0.796   0.137    1.00     -43      0.040
    O60811    A128T    Polymorphism    0.292   0.089    0.29     -36      0.197
    O60811    C375R    Polymorphism    0.669   0.260    1.00      16      0.423
    O60811    F316Y    Polymorphism    0.384   0.208    1.00       1      0.132
    O60811    L310M    Polymorphism    0.503   0.534    0.22      21      0.462
    O60811    N304Y    Polymorphism    0.245   0.095    1.00     -12      0.101
    O60811    T141M    Polymorphism    0.290   0.051    0.48       0      0.081
    O60811    T233N    Polymorphism    0.734   0.072    1.00     -47      0.094
    O60811    Y225C    Polymorphism    0.519   0.188    0.07      19      0.160
    O60812    Q208H    Polymorphism    0.105   0.229    0.01      43      0.224
    O60812    V258D    Polymorphism    0.064   0.104    0.34     -21      0.024
    O60832      A2V         Disease       NA   0.166    0.00     -23      0.347
    O60832     E41K         Disease    0.251   0.596    0.00      35      0.483
    O60832     F36V         Disease    0.725   0.646    0.00      31      0.785
    O60832     I38T         Disease    0.680   0.893    0.00      45      0.877
    O60832     K39E         Disease    0.285   0.823    0.00      20      0.523
    O60832     L72Y         Disease    0.534   0.793    0.38       7      0.662
    O60832     P40R         Disease    0.719   0.931    0.00      59      0.926
    O60832     R65T         Disease    0.662   0.943    0.00      57      0.923
    O60832     T49M         Disease    0.819   0.741    0.00      49      0.909
    O60832     T66A         Disease    0.374   0.736    0.02      33      0.688
    O60832    A353V         Disease    0.202   0.308    0.60      -3      0.235
    O60832    G402E         Disease    0.871   0.915    0.00      38      0.880
    O60832    G402R         Disease    0.902   0.910    0.00      41      0.908
    O60832    L321V         Disease    0.405   0.638    0.20      -2      0.453
    O60832    M350I         Disease    0.632   0.871    0.07      48      0.688
    O60832    M350T         Disease    0.812   0.784    0.01      54      0.927
    O60832    S121G         Disease    0.598   0.223    0.30       0      0.526
    O60840     C74R         Disease       NA   0.707    0.01      67      0.834
    O60840    A928D         Disease    0.490   0.657    0.01      60      0.759
    O60840    F753C         Disease    0.991   0.905    0.00      57      0.979
    O60840    G150R         Disease       NA   0.938    0.00      68      0.750
    O60840    G261R         Disease       NA   0.967    0.00      61      0.928
    O60840    G369D         Disease    0.985   0.861    0.00      49      0.943
    O60840    G674D         Disease    0.995   0.942    0.00      46      0.956
    O60840    I756T         Disease    0.986   0.884    0.00      37      0.949
    O60840    L860P         Disease    0.701   0.824    0.00      57      0.748
    O60840    R519Q         Disease    0.972   0.584    0.22      27      0.881
    O60840    S229P         Disease       NA   0.694    0.11      60      0.908
    O60840    V635I         Disease    0.169   0.468    0.62      -7      0.171
    O60840   A1259T    Polymorphism    0.318   0.181    0.04     -13      0.304
    O60840   A1270T    Polymorphism    0.318   0.306    0.05     -19      0.201
    O60840   C1499R         Disease    0.989   0.858    0.00      33      0.930
    O60840   G1018R         Disease    0.945   0.946    0.00      15      0.914
    O60840   L1079P         Disease    0.996   0.801    0.00      55      0.980
    O60840   L1375H         Disease       NA   0.540    0.00      43      0.794
    O60840   L1508P         Disease    0.987   0.896    0.00      63      0.946
    O60840   P1500R         Disease    0.995   0.740    0.00      31      0.912
    O60840   R1060W         Disease    0.994   0.777    0.00      58      0.945
    O60840   R1930H    Polymorphism    0.066   0.097    0.12     -58      0.080
    O60841    R360G    Polymorphism    0.701   0.266    0.00      40      0.520
    O60844     S32G    Polymorphism       NA   0.085    1.00      -9      0.064
    O60844    T162S    Polymorphism       NA   0.033    0.58     -21      0.010
    O60858    S355T    Polymorphism       NA   0.096      NA      28      0.046
    O60879    L426V    Polymorphism    0.299   0.607    0.07      45      0.512
    O60880      H8D         Disease       NA   0.951    0.02      68      0.938
    O60880      Y7C         Disease       NA   0.940    0.01      82      0.919
    O60880     C42W         Disease    0.947   0.918    0.00      54      0.947
    O60880     D33Y         Disease    0.882   0.883    0.06      49      0.916
    O60880     F87S         Disease    0.690   0.692    0.01      41      0.775
    O60880     G16D         Disease       NA   0.573    0.00      26      0.709
    O60880     G27S         Disease       NA   0.834    0.01      63      0.899
    O60880     G49V         Disease    0.366   0.700    0.24      44      0.693
    O60880     I84T         Disease    0.549   0.749    0.00      33      0.770
    O60880     L31P         Disease    0.835   0.883    0.00      24      0.870
    O60880     Q99P         Disease    0.452   0.556    0.30       0      0.443
    O60880     R32T         Disease    0.737   0.910    0.00      69      0.933
    O60880     R55L         Disease    0.740   0.982    0.22      53      0.914
    O60880     S28R         Disease       NA   0.819    0.01      25      0.664
    O60880     T53I         Disease    0.606   0.940    0.04      21      0.814
    O60880     T68I         Disease    0.589   0.738    0.26      -3      0.753
    O60880     Y54C         Disease    0.903   0.984    0.11      59      0.946
    O60880    P101L         Disease    0.829   0.707    0.00      37      0.800
    O60880    V102G         Disease    0.786   0.844    0.03      49      0.883
    O60882    D139N    Polymorphism    0.369   0.828    0.01       9      0.567
    O60882    I169L    Polymorphism    0.304   0.857    0.11       7      0.473
    O60882    V275A    Polymorphism       NA   0.160    0.78      -6      0.135
    O60885     P37S    Polymorphism       NA   0.185    0.05     -17      0.226
    O60885    R669H    Polymorphism    0.760   0.687    0.01      31      0.759
    O60885    S563N    Polymorphism    0.170   0.127    0.48      12      0.213
    O60885    T598S    Polymorphism    0.097   0.148    0.81     -66      0.122
    O60890     A45T    Polymorphism    0.349   0.294    1.00     -32      0.247
    O60890    M693I    Polymorphism    0.074   0.132    0.42      22      0.089
    O60890    T301M    Polymorphism    0.083   0.230    0.21      -2      0.240
    O60896     M33L    Polymorphism    0.083   0.101    0.12      13      0.109
    O60906    R265S    Polymorphism    0.186   0.205    0.66      -8      0.053
    O60909    G338R    Polymorphism    0.989   0.944    0.00      56      0.959
    O60909    Q122H    Polymorphism    0.197   0.232    0.14     -20      0.232
    O60921    D221E    Polymorphism    0.153   0.133    0.41     -28      0.088
    O60921    S126G    Polymorphism    0.564   0.313    0.63       3      0.466
    O60925     M67R    Polymorphism    0.475   0.920    0.00      57      0.906
    O60928    R162W         Disease    0.818   0.840    0.00      42      0.877
    O60928    T175I    Polymorphism    0.095   0.299    0.29      -7      0.269
    O60931    D205N         Disease    0.851   0.902    0.00      61      0.937
    O60931    D305G         Disease    0.874   0.973    0.00      51      0.938
    O60931    D305Y         Disease    0.964   0.973    0.00      58      0.968
    O60931    D346N         Disease    0.425   0.843    0.25      47      0.661
    O60931    G110V         Disease    0.196   0.226    0.74       2      0.186
    O60931    G169D         Disease    0.772   0.963    0.06      61      0.924
    O60931    G197R         Disease    0.570   0.811    0.11      50      0.823
    O60931    G308R         Disease    0.955   0.980    0.00      70      0.961
    O60931    G339R         Disease    0.875   0.939    0.02      65      0.942
    O60931    I133F         Disease    0.731   0.753    0.02       0      0.685
    O60931    K280R         Disease    0.714   0.930    0.00      39      0.859
    O60931    L158P         Disease    0.907   0.993    0.01      55      0.937
    O60931    L338P         Disease    0.952   0.978    0.00      63      0.954
    O60931    N177T         Disease    0.711   0.937    0.04       7      0.732
    O60931    N288K         Disease    0.882   0.951    0.00      57      0.945
    O60931    N323K         Disease    0.222   0.386    0.94      24      0.384
    O60931    P200L         Disease    0.720   0.796    0.02      46      0.834
    O60931    Q222R         Disease    0.681   0.945    0.00      46      0.883
    O60931    S139F         Disease    0.918   0.977    0.00      40      0.905
    O60931    S298N         Disease    0.790   0.905    0.07      30      0.712
    O60931    W182R         Disease    0.721   0.823    0.00      45      0.869
    O60934    E185Q    Polymorphism    0.152   0.031    0.74     -63      0.025
    O60934    K105N    Polymorphism    0.425   0.546    0.00      38      0.626
    O60934    K408E    Polymorphism    0.126   0.145    0.96      30      0.097
    O60934    L150F         Disease    0.641   0.679    0.00      20      0.721
    O60934    L574I    Polymorphism    0.269   0.027    0.48      -4      0.057
    O60934    N142S    Polymorphism    0.162   0.169    1.00     -33      0.096
    O60934    P266L    Polymorphism    0.655   0.437    0.02      17      0.630
    O60934    Q216K    Polymorphism    0.146   0.102    1.00      -6      0.080
    O60934    R215W    Polymorphism    0.849   0.403    0.01      43      0.646
    O60934    T497A    Polymorphism    0.135   0.055    1.00     -26      0.075
    O60934    V210F    Polymorphism    0.587   0.245    0.03      -2      0.538
    O60938    N247S         Disease    0.919   0.905    0.00      73      0.865
    O60938    T215K         Disease    0.481   0.684    0.01      58      0.690
    O60938    V235G    Polymorphism    0.380   0.353    0.41     -30      0.122
    O60939     R28W    Polymorphism    0.713   0.129    0.10      29      0.159
    O60942    R594H    Polymorphism    0.291   0.202    0.03     -13      0.256
    O75015     S65N    Polymorphism    0.549   0.166    0.37     -15      0.228
    O75015    I106V    Polymorphism    0.103   0.075    0.32       3      0.120
    O75019    L220P    Polymorphism    0.118   0.249    0.22     -31      0.143
    O75022     L69W    Polymorphism    0.175   0.355    0.28     -47      0.219
    O75022    Y400F    Polymorphism    0.117   0.354    0.96      13      0.237
    O75022    Y400H    Polymorphism    0.188   0.460    0.51       2      0.235
    O75027    E433K         Disease    0.590   0.756    0.35      42      0.706
    O75027    F346I    Polymorphism    0.780   0.769    0.00      62      0.915
    O75027    I400M         Disease    0.667   0.706    0.05      29      0.868
    O75027    V411L         Disease    0.424   0.873    0.21      17      0.655
    O75030    N317K         Disease    0.930   0.946    0.01      38      0.880
    O75030    N385D         Disease    0.780   0.876    0.03      56      0.911
    O75030    R310K         Disease    0.831   0.885    0.15      16      0.881
    O75030    S357P         Disease    0.920   0.984    0.03      30      0.903
    O75030    S405P         Disease    0.490   0.397    1.00     -79      0.238
    O75051    A267T    Polymorphism    0.182   0.116    0.83     -38      0.120
    O75051    A805G    Polymorphism    0.163   0.236    0.58       3      0.187
    O75051    E369G    Polymorphism    0.253   0.636    0.14      24      0.489
    O75051   A1443T    Polymorphism    0.143   0.151    0.86     -26      0.108
    O75054     S51P    Polymorphism    0.628   0.740    0.04      20      0.822
    O75054   Q1073R    Polymorphism       NA   0.109    0.40      26      0.188
    O75056    D303N    Polymorphism    0.211   0.253    0.48     -12      0.223
    O75056    T329I    Polymorphism    0.232   0.091    0.26      12      0.068
    O75056    V208I    Polymorphism       NA   0.035    0.24       7      0.029
    O75071    L337P    Polymorphism    0.559   0.404      NA      48      0.391
    O75072    C250G         Disease       NA   0.906    0.00      49      0.868
    O75072    G125S    Polymorphism       NA   0.211    0.00       2      0.159
    O75072    N446D    Polymorphism       NA   0.399    0.00      44      0.626
    O75072    Q358P         Disease       NA   0.454    0.20      26      0.529
    O75072    R179T         Disease       NA   0.842    0.00      53      0.880
    O75072    R307Q         Disease       NA   0.932    0.03      69      0.943
    O75083    I185V    Polymorphism    0.198   0.257    0.31       9      0.172
    O75084     G24S    Polymorphism       NA   0.219    0.41     -45      0.196
    O75093    P824L    Polymorphism    0.662   0.609    0.06      47      0.824
    O75094    G618S    Polymorphism       NA   0.183    1.00     -20      0.106
    O75094   P1064A    Polymorphism    0.260   0.212    0.48      34      0.339
    O75095    L688P    Polymorphism       NA   0.522    0.30     -45      0.232
    O75095    M115T    Polymorphism       NA   0.248    0.49      -2      0.199
    O75095    S131G    Polymorphism       NA   0.423    0.38      -9      0.260
    O75096   A1203V    Polymorphism       NA   0.419    0.83     -15      0.027
    O75106    R273Q    Polymorphism    0.086   0.246    0.57     -20      0.133
    O75112     V55I    Polymorphism    0.197   0.077    0.23       1      0.148
    O75112    D673N         Disease    0.268   0.465    0.16      46      0.290
    O75112    I345M         Disease       NA   0.257    0.14      28      0.333
    O75112    S189L         Disease    0.206   0.119    0.66      22      0.185
    O75112    T206I         Disease    0.343   0.319    0.03      34      0.459
    O75112    V635I    Polymorphism    0.117   0.352    0.42      18      0.260
    O75116    D601V    Polymorphism    0.428   0.294    0.04      -9      0.448
    O75116   K1083M    Polymorphism    0.654   0.421    0.01      43      0.635
    O75127    P356L    Polymorphism       NA   0.216    0.09      40      0.260
    O75127    V620G    Polymorphism    0.685   0.440    0.00      12      0.627
    O75128    D927N    Polymorphism    0.103   0.096      NA      -4      0.081
    O75128    H919Q    Polymorphism    0.198   0.058      NA      17      0.089
    O75128    P526L    Polymorphism    0.099   0.081    0.12     -23      0.066
    O75128    V607I    Polymorphism    0.069   0.042    0.74     -31      0.031
    O75128   A1015P    Polymorphism    0.236   0.139      NA     -10      0.102
    O75129     V70I    Polymorphism       NA   0.196    0.00      29      0.288
    O75129   V1149I    Polymorphism       NA   0.058    0.34      -6      0.048
    O75131    E252D    Polymorphism    0.282   0.377    0.07      -4      0.362
    O75131    T412M    Polymorphism    0.524   0.452    0.14     -19      0.471
    O75140    A641V    Polymorphism    0.370   0.172    0.50      25      0.138
    O75140    S491T    Polymorphism    0.259   0.069    0.93       1      0.079
    O75140    S712F    Polymorphism    0.616   0.190    0.72      38      0.193
    O75146    K404Q    Polymorphism    0.147   0.045    0.92     -39      0.052
    O75146    K516Q    Polymorphism    0.099   0.162    0.57     -30      0.120
    O75146    N943S    Polymorphism    0.466   0.285    0.61     -14      0.249
    O75150    R463H    Polymorphism    0.715   0.655    0.02      22      0.697
    O75151     T56P    Polymorphism    0.475   0.658    0.09      54      0.736
    O75152    T640N    Polymorphism    0.333   0.252    0.22      37      0.226
    O75155    H655R    Polymorphism    0.245   0.151    0.67      -7      0.145
    O75155    L845F    Polymorphism    0.554   0.632    0.20      29      0.523
    O75155    P476L    Polymorphism    0.278   0.354    0.01      -3      0.405
    O75155    Q408R    Polymorphism    0.320   0.045    1.00     -13      0.019
    O75155    V990I    Polymorphism    0.251   0.506    0.39     -22      0.384
    O75157    A419T    Polymorphism       NA   0.060    0.58     -24      0.045
    O75161      D3Y         Disease       NA   0.536      NA      27      0.655
    O75161     F91L         Disease       NA   0.483      NA      42      0.462
    O75161     T29M    Polymorphism       NA   0.099      NA      40      0.086
    O75161    A654G         Disease       NA   0.121      NA       8      0.123
    O75161    F991S         Disease       NA   0.794      NA      35      0.747
    O75161    G754R         Disease       NA   0.445      NA      53      0.645
    O75161    H782Q         Disease       NA   0.172      NA      40      0.185
    O75161    L939Q    Polymorphism       NA   0.295      NA      40      0.385
    O75161    P776R         Disease       NA   0.059      NA      19      0.088
    O75161    Q766R         Disease       NA   0.097      NA      36      0.141
    O75161    R342C         Disease       NA   0.213      NA      49      0.349
    O75161    R469W         Disease       NA   0.114      NA      35      0.115
    O75161    R735W         Disease       NA   0.253      NA      35      0.398
    O75161    R848W    Polymorphism       NA   0.137      NA      41      0.153
    O75161    R959Q    Polymorphism       NA   0.328      NA      44      0.551
    O75161    R961H         Disease       NA   0.163      NA      15      0.193
    O75161    T627M         Disease       NA   0.039      NA      25      0.080
    O75161    T946A         Disease       NA   0.040      NA     -29      0.056
    O75161    V765I    Polymorphism       NA   0.079      NA     -45      0.114
    O75161   A1098T         Disease       NA   0.097      NA       0      0.081
    O75161   Q1287E         Disease       NA   0.452      NA      12      0.504
    O75161   R1192W         Disease       NA   0.262      NA      35      0.399
    O75161   R1284C         Disease       NA   0.175      NA      36      0.259
    O75161   T1225M         Disease       NA   0.164      NA      34      0.232
    O75165   F1487C    Polymorphism       NA   0.857      NA      21      0.772
    O75170    R732K    Polymorphism    0.309   0.079    1.00     -50      0.114
    O75173     A77T    Polymorphism       NA   0.230    0.79     -30      0.220
    O75173    P552T    Polymorphism    0.142   0.786    0.00      55      0.528
    O75173    R836K    Polymorphism       NA   0.279    0.00      -5      0.166
    O75173    T564A    Polymorphism    0.112   0.371    0.82      -9      0.118
    O75185    M165L    Polymorphism    0.354   0.307    1.00       0      0.295
    O75185    M466L    Polymorphism    0.260   0.537    0.03      -9      0.272
    O75191     D85E    Polymorphism    0.287   0.507    0.42      10      0.440
    O75191    D133N    Polymorphism    0.264   0.364    0.81       2      0.235
    O75191    D139E    Polymorphism    0.752   0.821    0.00      65      0.925
    O75191    N348D    Polymorphism    0.188   0.256    0.87     -19      0.254
    O75197    A214T         Disease       NA   0.482    0.01      25      0.487
    O75197    A214V         Disease       NA   0.705    0.01      39      0.696
    O75197    A242T         Disease    0.343   0.361    0.01      42      0.519
    O75197    D111Y         Disease    0.733   0.804    0.01      47      0.810
    O75197    G171R         Disease    0.811   0.846    0.02      55      0.926
    O75197    G171V         Disease    0.791   0.755    0.01      45      0.864
    O75197    R494Q         Disease    0.926   0.746    0.33      35      0.878
    O75197    R570Q         Disease    0.653   0.414    0.19      25      0.592
    O75197    R570W         Disease    0.932   0.797    0.02      34      0.826
    O75197    T253I         Disease    0.616   0.510    0.00      46      0.555
    O75197    V667M    Polymorphism    0.523   0.138    0.07      -3      0.339
    O75197   A1330V    Polymorphism       NA   0.243    1.00      -3      0.239
    O75197   A1525V    Polymorphism       NA   0.162    0.50       6      0.134
    O75197   C1361G         Disease       NA   0.722    0.00      62      0.962
    O75197   E1367K         Disease       NA   0.663    0.00      64      0.943
    O75251    V122M         Disease    0.826   0.925    0.00      50      0.913
    O75298    R425Q    Polymorphism       NA   0.073    0.55     -29      0.107
    O75306     P20T    Polymorphism       NA   0.144    0.00     -23      0.176
    O75306    P229Q         Disease    0.875   0.765    0.03      56      0.912
    O75306    P352A    Polymorphism    0.752   0.828    0.02       6      0.686
    O75306    R228Q         Disease    0.728   0.919    0.01      66      0.920
    O75306    S413P         Disease    0.890   0.914    0.05      41      0.886
    O75309    H257Y    Polymorphism    0.259   0.179    0.76      48      0.373
    O75324     G88S    Polymorphism       NA   0.178      NA     -19      0.061
    O75324     V17I    Polymorphism       NA   0.262      NA      41      0.215
    O75325      P7L    Polymorphism       NA   0.194    0.06       5      0.213
    O75325     A19T    Polymorphism       NA   0.227    0.22     -13      0.259
    O75325    L518V    Polymorphism    0.082   0.096    0.68       8      0.099
    O75325    P692S    Polymorphism       NA   0.123    0.45      23      0.048
    O75326    R207Q    Polymorphism    0.381   0.467    0.50      23      0.262
    O75326    R460H    Polymorphism    0.064   0.491    0.02      35      0.121
    O75326    R461C    Polymorphism    0.765   0.523    0.05      45      0.709
    O75326    S115T    Polymorphism       NA   0.176    0.49     -21      0.135
    O75330    D557H    Polymorphism    0.335   0.045    0.04      12      0.060
    O75330    N305K    Polymorphism    0.154   0.099    0.93     -15      0.054
    O75330    R332H    Polymorphism    0.176   0.046    0.57       8      0.051
    O75333    Q160H    Polymorphism    0.275   0.566    0.88     -30      0.323
    O75339    A895V    Polymorphism    0.373   0.179    0.04      -5      0.226
    O75339    I395T    Polymorphism    0.097   0.365    0.07      -9      0.193
    O75339   D1101N    Polymorphism    0.474   0.455    0.00      37      0.603
    O75339   V1168A    Polymorphism    0.100   0.066    1.00       4      0.016
    O75342    H578Q         Disease    0.954   0.926    0.00      73      0.953
    O75342    L426P         Disease    0.928   0.939    0.00      65      0.950
    O75343    M128I    Polymorphism    0.086   0.081    0.38      -2      0.036
    O75343    N316H    Polymorphism    0.125   0.209    1.00     -26      0.122
    O75352     G73E         Disease    0.984   0.938    0.00      68      0.963
    O75352     L74S         Disease    0.950   0.565    0.01      37      0.781
    O75352    A229T    Polymorphism    0.290   0.232    0.06     -37      0.287
    O75352    G225S    Polymorphism    0.293   0.174    0.71     -17      0.135
    O75352    L119P         Disease    0.851   0.983    0.19      53      0.930
    O75354    L138V    Polymorphism    0.102   0.395    1.00     -29      0.218
    O75354    R157Q    Polymorphism    0.112   0.280    0.54     -25      0.167
    O75354    S323N    Polymorphism    0.631   0.533    0.80      35      0.497
    O75355    E440D    Polymorphism    0.298   0.520    0.76     -10      0.298
    O75360     R73C         Disease    0.999   0.925    0.00      76      0.945
    O75360     R73H         Disease    0.999   0.865    0.00      72      0.943
    O75360    A142T    Polymorphism    0.125   0.211    0.72     -23      0.140
    O75360    F117I         Disease    0.418   0.886    0.00      66      0.733
    O75360    R120C         Disease    0.809   0.936    0.00      77      0.822
    O75360    R125W         Disease    0.857   0.940    0.00      69      0.923
    O75362    V739I    Polymorphism    0.064   0.146      NA     -17      0.072
    O75363    Q472H    Polymorphism    0.368   0.102    0.00      30      0.176
    O75363    S583P    Polymorphism    0.451   0.634    0.00      38      0.732
    O75363    V163A    Polymorphism       NA   0.139    0.37      -4      0.078
    O75364     S13N         Disease       NA   0.092    0.57       3      0.078
    O75369    A173V         Disease    0.753   0.908    0.00      41      0.872
    O75369    E227K         Disease    0.779   0.891    0.01      29      0.750
    O75369    F161C         Disease    0.864   0.866    0.00      58      0.935
    O75369    G168S         Disease    0.818   0.921    0.00      52      0.923
    O75369    G361S         Disease    0.420   0.816    0.00      26      0.643
    O75369    G363E         Disease    0.464   0.731    0.00      46      0.694
    O75369    G751R         Disease    0.235   0.823    0.03      69      0.808
    O75369    L171R         Disease    0.856   0.924    0.00      53      0.930
    O75369    L234V         Disease    0.650   0.396    0.56      19      0.552
    O75369    M202V         Disease    0.519   0.740    0.02      28      0.805
    O75369    S188P         Disease    0.608   0.508    0.04      40      0.774
    O75369    S235P         Disease    0.787   0.755    0.02      72      0.904
    O75369   G1586R         Disease    0.923   0.935    0.00      65      0.946
    O75369   G1691S         Disease    0.550   0.682    0.55      24      0.525
    O75369   G1834R         Disease    0.859   0.767    0.01      66      0.847
    O75369   L1431R         Disease    0.563   0.916    0.00      51      0.834
    O75369   P1603L         Disease    0.914   0.783    0.01      50      0.919
    O75369   V1592D         Disease    0.700   0.694    0.00       1      0.813
    O75381    A117S    Polymorphism    0.341   0.353    0.00      -2      0.271
    O75382    L298R    Polymorphism    0.618   0.752    0.02      20      0.599
    O75385    P478L    Polymorphism    0.298   0.090    0.11      17      0.107
    O75385    P714L    Polymorphism       NA   0.051    0.33      11      0.071
    O75387    G238V    Polymorphism       NA   0.523    0.26      18      0.462
    O75387    H443Y    Polymorphism       NA   0.218    0.34      -7      0.108
    O75388    F327L    Polymorphism    0.188   0.522    1.00       1      0.359
    O75396    R108Q    Polymorphism    0.560   0.828    0.03      45      0.859
    O75396    W214C    Polymorphism    0.731   0.633    0.00      39      0.759
    O75409     V68I    Polymorphism       NA   0.181    0.00      -4      0.367
    O75410    E255G    Polymorphism    0.248   0.403    0.01      15      0.518
    O75410    I243T    Polymorphism    0.141   0.245    0.22     -23      0.163
    O75410    P187L    Polymorphism       NA   0.069    0.02      -7      0.093
    O75419     V81I    Polymorphism    0.154   0.078    1.00     -35      0.092
    O75427    V642M    Polymorphism       NA   0.160    0.01      29      0.292
    O75437    A386T    Polymorphism    0.557   0.303    0.29       0      0.469
    O75437    K537N    Polymorphism    0.643   0.197    0.05      30      0.612
    O75437    V594I    Polymorphism    0.386   0.268    0.11     -42      0.053
    O75439    E396D    Polymorphism    0.298   0.628    0.08      12      0.448
    O75443     Q19R    Polymorphism       NA   0.073    1.00     -54      0.058
    O75443    R371G    Polymorphism    0.418   0.154    1.00      12      0.140
    O75443   C1057S         Disease    0.446   0.889    0.16      39      0.550
    O75443   C1619S         Disease    0.884   0.882    0.52      56      0.778
    O75443   G1824D         Disease       NA   0.907    0.18      60      0.752
    O75443   L1820F         Disease       NA   0.861    0.12      57      0.747
    O75443   S1584T    Polymorphism    0.196   0.407    0.61      50      0.288
    O75443   Y1870C         Disease       NA   0.975    0.02      67      0.912
    O75444    K297R         Disease    0.838   0.730    0.00      34      0.872
    O75444    R288P         Disease    0.934   0.964    0.01      56      0.954
    O75445    C163Y         Disease       NA   0.317    0.00      38      0.378
    O75445    C319Y         Disease    0.592   0.972    0.00      60      0.924
    O75445    C419F         Disease    0.522   0.827    0.00      62      0.905
    O75445    C536R         Disease    0.515   0.764    0.01      77      0.840
    O75445    C575S         Disease    0.300   0.808    0.35      63      0.938
    O75445    C759F         Disease    0.522   0.826    0.00      71      0.908
    O75445    D644V    Polymorphism    0.322   0.263    0.01      48      0.424
    O75445    E284K         Disease    0.248   0.374    0.02      55      0.569
    O75445    E478D         Disease    0.187   0.295    0.12      25      0.286
    O75445    F479S    Polymorphism    0.115   0.738    0.00      45      0.720
    O75445    F595S    Polymorphism       NA   0.236    0.08      37      0.236
    O75445    F739L         Disease       NA   0.306    0.66      48      0.300
    O75445    G268R         Disease       NA   0.464    0.00      65      0.689
    O75445    G516V         Disease    0.485   0.833    0.00      61      0.887
    O75445    G713R         Disease    0.520   0.820    0.00      69      0.883
    O75445    H610P         Disease    0.497   0.508    0.16      46      0.495
    O75445    L280F         Disease    0.311   0.353    0.01      49      0.608
    O75445    L365F    Polymorphism    0.311   0.383    0.12      35      0.236
    O75445    L555V         Disease    0.194   0.254    0.20      47      0.273
    O75445    N346H         Disease    0.468   0.172    0.04      52      0.240
    O75445    N357T         Disease    0.145   0.243    0.14      34      0.279
    O75445    P761R         Disease    0.475   0.363    0.07      54      0.419
    O75445    R303C         Disease    0.697   0.218    0.00      51      0.505
    O75445    R303S         Disease    0.331   0.240    0.04      38      0.374
    O75445    R334Q         Disease    0.305   0.285    0.03      43      0.357
    O75445    R334W         Disease    0.767   0.707    0.01      49      0.876
    O75445    R464C         Disease    0.691   0.727    0.00      59      0.900
    O75445    R517T         Disease    0.360   0.711    0.03      54      0.680
    O75445    S307I         Disease    0.415   0.132    0.01      27      0.282
    O75445    S391I         Disease    0.409   0.760    0.00      48      0.807
    O75445    T352I         Disease    0.299   0.654    0.01      43      0.701
    O75445    T911N         Disease    0.200   0.210    0.22      49      0.206
    O75445    V218E         Disease       NA   0.538    0.00      61      0.777
    O75445    V230M         Disease       NA   0.131    0.02      14      0.140
    O75445   A2249D         Disease       NA   0.474    0.06      54      0.703
    O75445   A2795S         Disease       NA   0.781    0.01      28      0.620
    O75445   C3251R         Disease       NA   0.508      NA      66      0.827
    O75445   C3267R         Disease       NA   0.402      NA      63      0.680
    O75445   C3282R         Disease       NA   0.554      NA      67      0.820
    O75445   D3144N    Polymorphism       NA   0.284    0.22      36      0.241
    O75445   E3411A    Polymorphism       NA   0.068      NA      -3      0.021
    O75445   F4624V    Polymorphism       NA   0.173    1.00      -9      0.119
    O75445   G3895E         Disease       NA   0.906    0.00      51      0.891
    O75445   I1665T    Polymorphism       NA   0.337    0.30      49      0.198
    O75445   I3335M    Polymorphism       NA   0.101      NA       3      0.085
    O75445   L1470R         Disease    0.277   0.427    0.02      51      0.613
    O75445   L1572F    Polymorphism       NA   0.839    0.04      44      0.855
    O75445   L4795R         Disease       NA   0.932    0.00      66      0.934
    O75445   M3868V    Polymorphism       NA   0.195    0.12      -7      0.160
    O75445   N3199D    Polymorphism       NA   0.091      NA     -54      0.059
    O75445   P1059L         Disease    0.450   0.231    0.07      46      0.392
    O75445   P1212L         Disease    0.450   0.911    0.00      48      0.876
    O75445   P3504T         Disease       NA   0.636    0.01     -23      0.540
    O75445   P3590L    Polymorphism       NA   0.732    0.08      37      0.800
    O75445   P3893T    Polymorphism       NA   0.434    0.70      32      0.381
    O75445   P4232R         Disease       NA   0.860    0.01      50      0.716
    O75445   P4818L         Disease       NA   0.449    0.10      35      0.478
    O75445   Q4592H         Disease       NA   0.163    0.07      58      0.308
    O75445   R1486K    Polymorphism    0.029   0.270    0.79      39      0.169
    O75445   R2292H    Polymorphism       NA   0.321    0.09     -25      0.208
    O75445   R2354H         Disease       NA   0.170    0.10     -34      0.180
    O75445   R2875Q    Polymorphism       NA   0.226    0.51      51      0.397
    O75445   R3124G         Disease       NA   0.601    0.02      43      0.558
    O75445   R4115C         Disease       NA   0.805    0.04      55      0.881
    O75445   R4674G         Disease       NA   0.532    0.24      48      0.710
    O75445   S4054I         Disease       NA   0.706    0.04      55      0.829
    O75445   T1515M         Disease    0.269   0.069    0.06     -12      0.112
    O75445   T2086N    Polymorphism       NA   0.401    0.25      54      0.601
    O75445   T3115A    Polymorphism       NA   0.090    0.45     -34      0.167
    O75445   T3571M         Disease       NA   0.281    0.03      34      0.421
    O75445   T3976M         Disease       NA   0.299    0.03      51      0.554
    O75445   T4337M         Disease       NA   0.494    0.00      53      0.764
    O75445   T4425M         Disease       NA   0.750    0.02      52      0.859
    O75445   T4439I         Disease       NA   0.677    0.04      44      0.614
    O75445   V1833E         Disease       NA   0.523    0.01      66      0.687
    O75445   V2562A    Polymorphism       NA   0.249    0.50       5      0.213
    O75445   W3521R         Disease       NA   0.972    0.00      65      0.937
    O75445   Y1757C    Polymorphism       NA   0.475    0.18      66      0.726
    O75445   Y4487C         Disease       NA   0.573    0.07      61      0.793
    O75448    A204T    Polymorphism    0.264   0.095    0.29      -9      0.079
    O75459     L75P    Polymorphism       NA   0.374    0.31       4      0.250
    O75460    V418M    Polymorphism       NA   0.052    0.05      -1      0.077
    O75462     R81H         Disease       NA   0.172    0.38      33      0.287
    O75462     W76G         Disease       NA   0.860    0.00      48      0.844
    O75462    L374R         Disease       NA   0.328    0.73      54      0.547
    O75462    R176K    Polymorphism    0.234   0.274    0.58      11      0.270
    O75469     A12T    Polymorphism       NA   0.089    0.69     -23      0.078
    O75469     E18K    Polymorphism       NA   0.261    0.51      17      0.344
    O75469     P27S    Polymorphism       NA   0.417    0.44     -30      0.267
    O75469     R98C    Polymorphism    0.999   0.918    0.00      75      0.952
    O75469    R122Q    Polymorphism    0.325   0.486    0.25      51      0.511
    O75473    H383R    Polymorphism    0.245   0.290    0.61      26      0.346
    O75473    V666A    Polymorphism    0.401   0.410    0.21      12      0.321
    O75478    M115V    Polymorphism    0.289   0.097    0.58       9      0.151
    O75486    D324A    Polymorphism    0.223   0.544    0.37      12      0.425
    O75487    A442V    Polymorphism       NA   0.208    0.23      10      0.347
    O75487    E391D    Polymorphism    0.230   0.187    0.50     -38      0.226
    O75496     N15H    Polymorphism    0.300   0.063    0.00       3      0.174
    O75496     R54W    Polymorphism    0.229   0.045    0.05     -25      0.036
    O75496     S60P    Polymorphism    0.720   0.174    0.00      41      0.150
    O75496    T203M    Polymorphism    0.378   0.086    0.00      32      0.167
    O75503     R63H         Disease    0.462   0.532    0.00      54      0.723
    O75503     R63P         Disease    0.466   0.720    0.00      51      0.827
    O75503    D230N         Disease    0.478   0.541    0.31      38      0.709
    O75503    E219A    Polymorphism    0.063   0.052    0.72      13      0.035
    O75503    K319R    Polymorphism    0.081   0.067    0.79     -32      0.039
    O75503    W330C         Disease    0.642   0.827    0.01      53      0.883
    O75503    Y209D         Disease    0.488   0.707    0.00      60      0.846
    O75521     M47I    Polymorphism       NA   0.150    0.04     -16      0.184
    O75526     L15F    Polymorphism    0.321   0.857    0.03      55      0.900
    O75526    Y308C    Polymorphism    0.735   0.242    0.04      48      0.475
    O75558     E31Q    Polymorphism    0.112   0.165    0.31     -26      0.100
    O75558     R49Q    Polymorphism    0.092   0.055    0.54     -22      0.066
    O75563    A202S    Polymorphism    0.104   0.095    0.79     -52      0.092
    O75563    S253T    Polymorphism    0.256   0.127    0.43      16      0.143
    O75569    P222L         Disease    0.363   0.053    0.33      17      0.072
    O75570      N2S    Polymorphism    0.112   0.238    1.00     -18      0.106
    O75570    L324V    Polymorphism    0.234   0.563    0.11     -12      0.284
    O75578    R381Q    Polymorphism    0.306   0.593    0.21      27      0.433
    O75578    R691H    Polymorphism    0.471   0.456    0.30      14      0.427
    O75578    R725Q    Polymorphism    0.306   0.736    0.17      24      0.514
    O75581    R611C         Disease    0.702   0.523    0.02      37      0.759
    O75581   R1401H    Polymorphism       NA   0.215    0.05      -9      0.235
    O75582    D554N    Polymorphism       NA   0.325    0.37      23      0.397
    O75582    P574L    Polymorphism       NA   0.095    0.41      -7      0.155
    O75582    Y599C    Polymorphism       NA   0.841    0.01      68      0.724
    O75592   A1881S    Polymorphism    0.206   0.190    0.21      19      0.182
    O75596    Q197K    Polymorphism       NA   0.123    0.00       2      0.199
    O75600     R39C    Polymorphism    0.786   0.847    0.00      46      0.876
    O75602    Q216R    Polymorphism    0.114   0.301    0.55       3      0.281
    O75603     G63S         Disease    0.326   0.784    0.75      37      0.517
    O75603     R47L         Disease    0.839   0.935    0.03      60      0.948
    O75603    A117V    Polymorphism    0.486   0.104    0.29      10      0.168
    O75604    N383S    Polymorphism    0.105   0.085    0.70      -8      0.103
    O75610    D322A    Polymorphism    0.064   0.042    0.49       2      0.037
    O75631     Q91L    Polymorphism       NA   0.177    0.19      33      0.179
    O75631    A154P    Polymorphism    0.074   0.129    0.32      39      0.111
    O75631    G202D         Disease    0.192   0.721    0.00      38      0.688
    O75631    P273L         Disease    0.097   0.239    0.00      25      0.128
    O75635    R266Q    Polymorphism    0.154   0.219    0.64     -12      0.152
    O75638     P99A    Polymorphism       NA   0.201    0.04      -8      0.267
    O75648    E148K    Polymorphism       NA   0.735    0.71       5      0.493
    O75648    R398C    Polymorphism    0.281   0.208    0.08      37      0.313
    O75665     A79T         Disease       NA   0.399      NA       7      0.499
    O75665     S74F         Disease       NA   0.244      NA      23      0.387
    O75665    G138S         Disease       NA   0.305    0.17      -4      0.198
    O75665    S435R         Disease       NA   0.185    0.46       7      0.243
    O75676    S758A    Polymorphism       NA   0.061    1.00       6      0.033
    O75677     W94R    Polymorphism    0.203   0.708    0.36      40      0.442
    O75679     M83T    Polymorphism    0.115   0.187    0.57      -3      0.172
    O75683    N201H    Polymorphism    0.551   0.194    0.05      25      0.358
    O75683    R163W    Polymorphism       NA   0.171    0.01      31      0.195
    O75683    T311M    Polymorphism    0.532   0.108    0.10     -26      0.156
    O75691    S502C    Polymorphism    0.774   0.314      NA      14      0.475
    O75691   E2612Q    Polymorphism       NA   0.148    0.17      27      0.128
    O75695     C67Y         Disease    0.849   0.604    0.01      66      0.920
    O75695     C86Y         Disease    0.849   0.839    0.00      61      0.926
    O75695     P95L         Disease    0.774   0.851    0.01      41      0.864
    O75695    C108G         Disease    0.517   0.857    0.00      51      0.874
    O75695    D338Y    Polymorphism    0.508   0.488    0.00      51      0.631
    O75695    E138G         Disease    0.602   0.829    0.11      53      0.874
    O75695    K144R    Polymorphism    0.212   0.094    0.18     -13      0.109
    O75695    L188P         Disease    0.791   0.874    0.00      21      0.684
    O75695    L253R         Disease    0.763   0.500    0.01      15      0.663
    O75695    R118C         Disease    0.882   0.942    0.01      70      0.956
    O75695    R118H         Disease    0.739   0.891    0.02      66      0.916
    O75695    R118L         Disease    0.673   0.958    0.03      65      0.941
    O75712     C86S         Disease    0.691   0.510    0.28      -6      0.641
    O75712     G12D         Disease    0.913   0.886    0.16       3      0.872
    O75712     G12R         Disease    0.935   0.919    0.03      15      0.877
    O75712     R42P         Disease    0.487   0.732    0.22       0      0.436
    O75712    E183K         Disease    0.997   0.971    0.00      53      0.953
    O75712    F137L         Disease    0.444   0.713    0.04     -32      0.474
    O75712    I141V         Disease    0.151   0.215    0.28     -47      0.153
    O75712    V200I    Polymorphism    0.066   0.251    0.39     -20      0.195
    O75716    R266W    Polymorphism    0.435   0.846    0.00      24      0.849
    O75718    E137D    Polymorphism    0.092   0.162    0.62     -13      0.124
    O75718    L261V    Polymorphism    0.246   0.184    0.15     -11      0.260
    O75747    A261E    Polymorphism       NA   0.167    0.06      -4      0.262
    O75751     T44M    Polymorphism       NA   0.095    0.05     -22      0.153
    O75752    D126N    Polymorphism    0.361   0.220    0.56      -7      0.254
    O75762     R58T    Polymorphism       NA   0.335    0.59      -4      0.260
    O75762    E179K    Polymorphism    0.153   0.244    0.07      36      0.273
    O75771     R24S    Polymorphism       NA   0.206    0.66      14      0.354
    O75771    A225T    Polymorphism    0.359   0.250    0.42       3      0.276
    O75771    E233G    Polymorphism    0.404   0.111    0.41      13      0.260
    O75771    R165Q    Polymorphism    0.150   0.049    0.62     -11      0.061
    O75781    T107A    Polymorphism    0.316   0.276    0.92     -35      0.216
    O75791    L319F    Polymorphism       NA   0.689    0.38      15      0.686
    O75792     G37S         Disease       NA   0.878    0.00      54      0.901
    O75792    A258G    Polymorphism    0.378   0.086    0.25     -21      0.156
    O75792    L202S    Polymorphism    0.514   0.465    0.73      10      0.500
    O75807     A32T    Polymorphism    0.081   0.165    0.11      44      0.140
    O75807     R31H    Polymorphism    0.768   0.215    0.02      59      0.493
    O75807    A381V    Polymorphism    0.327   0.046    0.18     -37      0.036
    O75807    R476S    Polymorphism    0.075   0.086    0.97      23      0.051
    O75807    T597A    Polymorphism    0.062   0.027    0.98      -2      0.060
    O75807    V199A    Polymorphism    0.294   0.171    0.25      15      0.049
    O75815    E464G    Polymorphism    0.100   0.050    1.00       7      0.020
    O75822    A141T    Polymorphism    0.173   0.087    1.00     -55      0.038
    O75828     V93I    Polymorphism    0.138   0.245    0.89     -39      0.235
    O75828    M235L    Polymorphism    0.277   0.838    0.68       3      0.471
    O75829    F116L    Polymorphism    0.723   0.797    0.02      50      0.910
    O75829    V175I    Polymorphism    0.294   0.083    0.33      19      0.076
    O75843    S377F    Polymorphism    0.622   0.597    0.02      23      0.763
    O75844    W340R         Disease    0.971   0.896    0.01      59      0.940
    O75845     R29Q         Disease    0.566   0.852    0.03      60      0.854
    O75845     Y46S         Disease    0.743   0.925    0.00      44      0.867
    O75845    G211D         Disease    0.678   0.894    0.10      63      0.915
    O75871     H29D    Polymorphism    0.181   0.360    0.14      55      0.213
    O75874    V178I    Polymorphism    0.277   0.583    0.70      12      0.384
    O75880     P58S    Polymorphism       NA   0.240    0.40     -21      0.331
    O75880    P174L         Disease    0.952   0.875    0.57      46      0.886
    O75881     G57R         Disease    0.987   0.937    0.00      79      0.956
    O75881    F216S         Disease    0.209   0.407    0.29      51      0.429
    O75881    R417H         Disease    0.983   0.917    0.00      54      0.930
    O75881    S363F         Disease    0.410   0.166    0.05     -21      0.196
    O75882    D303A    Polymorphism    0.128   0.141    0.12      45      0.205
    O75882    I426T    Polymorphism    0.480   0.331    0.10      -6      0.285
    O75888     N96S    Polymorphism       NA   0.087    0.85     -43      0.067
    O75891    A436T    Polymorphism       NA   0.691    0.03       8      0.511
    O75891    A436V    Polymorphism       NA   0.637    0.02       9      0.607
    O75891    E803K    Polymorphism    0.836   0.956    0.02      56      0.935
    O75891    I812V    Polymorphism    0.205   0.032    0.49     -15      0.121
    O75891    L254P    Polymorphism       NA   0.259    0.18      -6      0.190
    O75891    S448N    Polymorphism       NA   0.404    0.08     -34      0.413
    O75891    S481G    Polymorphism    0.538   0.364    0.07      19      0.607
    O75897      D5E    Polymorphism    0.031   0.139    1.00     -16      0.033
    O75899    T869A    Polymorphism    0.179   0.092    0.00     -49      0.042
    O75900     F91L    Polymorphism    0.046   0.319    0.66       0      0.300
    O75914     R67C         Disease       NA   0.654    0.01      50      0.703
    O75914    A380E         Disease    0.846   0.789    0.10      41      0.854
    O75916    W299R         Disease    0.999   0.941    0.00      70      0.950
    O75923     A84V    Polymorphism       NA   0.328    1.00      42      0.243
    O75923     V67D         Disease       NA   0.441    0.00      55      0.650
    O75923     W52R         Disease       NA   0.438    0.00      62      0.669
    O75923    A170E         Disease       NA   0.147    0.72      14      0.121
    O75923    C456W         Disease    0.966   0.915    0.01      59      0.954
    O75923    D390N    Polymorphism    0.427   0.647    0.25      54      0.624
    O75923    D625Y         Disease    0.808   0.979    0.00      52      0.846
    O75923    E389Q         Disease    0.458   0.885    0.03      47      0.811
    O75923    G155R         Disease       NA   0.192    0.10      46      0.328
    O75923    G234E         Disease    0.877   0.867    0.00      52      0.922
    O75923    G299E         Disease    0.950   0.946    0.00      64      0.951
    O75923    G299R         Disease    0.961   0.932    0.00      57      0.957
    O75923    G299W         Disease    0.987   0.961    0.00      62      0.957
    O75923    G426R         Disease    0.927   0.879    0.01      55      0.931
    O75923    G426V         Disease    0.920   0.877    0.00      52      0.926
    O75923    G519R         Disease    0.910   0.958    0.00      60      0.943
    O75923    G618R         Disease    0.759   0.937    0.00      64      0.942
    O75923    G621R         Disease    0.759   0.942    0.00      56      0.839
    O75923    I284T         Disease    0.396   0.585    0.17      25      0.480
    O75923    I834V    Polymorphism    0.120   0.108    0.09       2      0.131
    O75923    L189V    Polymorphism    0.092   0.173    0.17      22      0.091
    O75923    P731R         Disease    0.398   0.351    0.22      30      0.436
    O75923    P791R         Disease    0.908   0.911    0.00      65      0.941
    O75923    R555W         Disease    0.891   0.975    0.00      58      0.944
    O75923    R959W         Disease    0.894   0.908    0.00      62      0.945
    O75923    V374L         Disease    0.156   0.588    0.18      39      0.261
    O75923    W930C         Disease    0.952   0.741    0.00      59      0.937
    O75923    W999C         Disease    0.806   0.786    0.00      59      0.928
    O75923   A1072P    Polymorphism    0.571   0.659    0.20      15      0.737
    O75923   C1361R         Disease    0.761   0.889    0.01      47      0.881
    O75923   C1942G         Disease    0.834   0.939    0.00      49      0.923
    O75923   D1837N         Disease    0.855   0.944    0.00      58      0.943
    O75923   E1335K         Disease    0.466   0.954    0.01      48      0.838
    O75923   E1734G         Disease    0.542   0.873    0.04      27      0.667
    O75923   G1543D         Disease    0.904   0.926    0.00      20      0.908
    O75923   G1679E         Disease    0.944   0.958    0.00      52      0.940
    O75923   G1842D         Disease    0.666   0.888    0.00      53      0.898
    O75923   H1857R         Disease    0.950   0.951    0.00      57      0.952
    O75923   I1208M         Disease    0.399   0.433    0.02      49      0.535
    O75923   I1298V         Disease    0.127   0.044    0.31     -19      0.090
    O75923   I1325V    Polymorphism    0.113   0.571    0.02      29      0.345
    O75923   K1526T         Disease    0.561   0.427    0.04      -1      0.544
    O75923   L1228P         Disease    0.803   0.953    0.00      38      0.875
    O75923   L1341P         Disease    0.798   0.978    0.00      13      0.870
    O75923   L1922P         Disease    0.953   0.951    0.00      42      0.912
    O75923   P1029L         Disease    0.314   0.200    0.01     -11      0.318
    O75923   P1970S         Disease    0.883   0.836    0.00      29      0.891
    O75923   P2068L         Disease    0.951   0.880    0.00      52      0.930
    O75923   R1022Q         Disease    0.152   0.148    0.18      -7      0.193
    O75923   R1038Q         Disease    0.555   0.744    0.01      43      0.822
    O75923   R1041C         Disease    0.868   0.765    0.13      57      0.811
    O75923   R1046H         Disease    0.714   0.724    0.01       3      0.813
    O75923   R1693Q         Disease    0.490   0.954    0.00      50      0.883
    O75923   R1693W         Disease    0.878   0.966    0.00      51      0.931
    O75923   R1768W         Disease    0.984   0.958    0.00      63      0.954
    O75923   R2000Q         Disease    0.451   0.566    0.07       6      0.483
    O75923   R2042C         Disease    0.813   0.778    0.01      38      0.851
    O75923   T1662R         Disease    0.948   0.940    0.00      55      0.950
    O75923   Y1505C         Disease    0.961   0.879    0.00      59      0.945
    O75952     T74M    Polymorphism       NA   0.076    0.04      10      0.130
    O75952    I186V    Polymorphism       NA   0.050    1.00     -17      0.028
    O75962    S291T    Polymorphism    0.260   0.129    0.62      21      0.141
    O75962   A1613T    Polymorphism       NA   0.124    0.68     -20      0.128
    O75962   H1690R    Polymorphism       NA   0.109    0.17     -22      0.188
    O75969    I500T    Polymorphism    0.129   0.105    0.26      18      0.029
    O75969    S700F    Polymorphism    0.528   0.069    0.05      18      0.077
    O75969    S700P    Polymorphism    0.435   0.130    0.13      12      0.128
    O75970    E702K    Polymorphism    0.643   0.799    0.18      20      0.694
    O75970    E702V    Polymorphism    0.811   0.743    0.00      44      0.737
    O75970    L351F    Polymorphism    0.560   0.431    0.48      30      0.590
    O75976     K36E    Polymorphism       NA   0.129    0.46      25      0.097
    O75976    T899I    Polymorphism    0.209   0.114    0.20     -14      0.215
    O76001    R226Q    Polymorphism    0.255   0.370    0.49       0      0.248
    O76001    V228I    Polymorphism    0.512   0.067    0.58     -18      0.178
    O76002    A111T    Polymorphism    0.514   0.112    1.00     -32      0.114
    O76002    A146V    Polymorphism    0.275   0.605    0.11     -32      0.414
    O76003    P123S    Polymorphism    0.111   0.236    0.12     -21      0.214
    O76013    A119V    Polymorphism    0.748   0.260    0.05     -12      0.618
    O76013    R179Q    Polymorphism    0.876   0.703    0.01      24      0.844
    O76014     G13C    Polymorphism       NA   0.399    0.09      30      0.261
    O76014     S73C    Polymorphism    0.268   0.389    0.35     -31      0.284
    O76014    A217V    Polymorphism    0.250   0.632    0.01       0      0.452
    O76014    P434S    Polymorphism    0.162   0.237    0.78     -28      0.208
    O76024     A58V         Disease    0.239   0.078      NA      31      0.055
    O76024    A126T         Disease    0.420   0.403      NA      20      0.483
    O76024    A133T         Disease    0.299   0.639      NA      45      0.497
    O76024    A326V    Polymorphism    0.409   0.299      NA      23      0.384
    O76024    A602V    Polymorphism    0.104   0.056      NA     -35      0.066
    O76024    A716T         Disease    0.328   0.194      NA      25      0.285
    O76024    C690R         Disease    0.391   0.951      NA      70      0.937
    O76024    E169K         Disease    0.466   0.208      NA      41      0.376
    O76024    G437R         Disease    0.244   0.221      NA      32      0.310
    O76024    G674R    Polymorphism    0.609   0.378      NA      59      0.697
    O76024    G695V         Disease    0.115   0.909      NA      56      0.864
    O76024    G736S         Disease    0.313   0.790      NA      51      0.836
    O76024    G780R         Disease    0.521   0.374      NA      46      0.467
    O76024    G831D         Disease    0.555   0.684      NA      63      0.713
    O76024    I296S         Disease    0.402   0.523      NA      25      0.693
    O76024    K193Q    Polymorphism    0.304   0.269      NA      25      0.335
    O76024    K634T         Disease    0.477   0.198      NA      40      0.330
    O76024    L829P         Disease    0.501   0.849      NA      69      0.902
    O76024    P292S         Disease    0.255   0.581      NA      46      0.700
    O76024    P504L         Disease    0.709   0.756      NA      38      0.836
    O76024    P724L         Disease    0.546   0.766      NA      23      0.810
    O76024    P885L         Disease    0.546   0.567      NA      33      0.758
    O76024    R456H    Polymorphism    0.677   0.348      NA      48      0.592
    O76024    R457S         Disease    0.562   0.445      NA      49      0.493
    O76024    R611H    Polymorphism    0.506   0.473      NA      39      0.498
    O76024    R629W         Disease    0.877   0.305      NA      45      0.482
    O76024    R818C         Disease    0.680   0.165      NA      47      0.248
    O76024    S443I         Disease    0.258   0.382      NA      30      0.436
    O76024    T699M         Disease    0.568   0.565      NA      41      0.745
    O76024    V779M         Disease    0.659   0.288      NA      -2      0.402
    O76024    W700C         Disease    0.602   0.949      NA      56      0.911
    O76024    Y110N         Disease    0.484   0.486      NA      50      0.693
    O76024    Y669C         Disease    0.672   0.901      NA      65      0.910
    O76027    A119T    Polymorphism    0.418   0.745    0.01      46      0.830
    O76027    R225Q    Polymorphism    0.505   0.900    0.00      60      0.812
    O76027    T114A    Polymorphism    0.071   0.454    0.25     -27      0.127
    O76038    A216V    Polymorphism    0.429   0.451    0.50     -13      0.417
    O76039     A40V         Disease    0.993   0.903    0.00      37      0.936
    O76039     I72N         Disease    0.622   0.896    0.00      43      0.875
    O76039     I72T         Disease    0.397   0.703    0.00      40      0.742
    O76039    C152F         Disease    0.623   0.848    0.00      45      0.828
    O76039    C291Y         Disease       NA   0.652    0.00      37      0.775
    O76039    H127R         Disease    0.998   0.887    0.00      51      0.922
    O76039    L220P         Disease    0.920   0.891    0.00      47      0.896
    O76039    N399T         Disease       NA   0.195    0.04      12      0.200
    O76039    P180L         Disease    0.914   0.876    0.00      32      0.831
    O76039    Q791P    Polymorphism       NA   0.249      NA      17      0.231
    O76039    R175S         Disease    0.836   0.506    0.00      51      0.877
    O76039    R178P         Disease    0.898   0.932    0.00      48      0.865
    O76039    R923C    Polymorphism       NA   0.226      NA      42      0.077
    O76039    T288I         Disease       NA   0.232    0.02      25      0.263
    O76039    T734A    Polymorphism       NA   0.090      NA      10      0.080
    O76039    V718M         Disease       NA   0.143      NA      31      0.151
    O76039    V793A         Disease       NA   0.140      NA      41      0.160
    O76039   E1023G    Polymorphism       NA   0.276      NA      39      0.078
    O76041    A219D    Polymorphism    0.451   0.211    0.00      49      0.468
    O76041    D378H    Polymorphism    0.524   0.265    0.00      26      0.607
    O76041    M351V    Polymorphism    0.105   0.218    0.01      40      0.274
    O76041    N654K    Polymorphism    0.225   0.266    0.04      21      0.226
    O76041    Q187H    Polymorphism    0.483   0.218    0.00       3      0.341
    O76041    T728A    Polymorphism    0.116   0.242    0.31     -16      0.157
    O76054     R11K    Polymorphism       NA   0.203    1.00     -24      0.150
    O76062    T299I    Polymorphism    0.288   0.323    0.61     -27      0.193
    O76070    E110V    Polymorphism    0.147   0.022    0.08      16      0.053
    O76074    S181A    Polymorphism       NA   0.667    0.71     -34      0.412
    O76075    K277R    Polymorphism    0.107   0.092    0.68     -14      0.063
    O76082    E452K         Disease    0.996   0.864    0.00      84      0.907
    O76082    F508L    Polymorphism    0.375   0.500    1.00     -13      0.411
    O76082    M179L         Disease    0.159   0.400    1.00     -20      0.145
    O76082    P478L         Disease    0.992   0.939    0.68      38      0.911
    O76082    P549S    Polymorphism       NA   0.350    0.90     -22      0.402
    O76082    R169Q         Disease    0.981   0.939    0.00      77      0.944
    O76082    S467C         Disease    0.945   0.834    0.09      35      0.889
    O76082    V446F         Disease    0.531   0.820    0.06      16      0.519
    O76082    V481F    Polymorphism    0.459   0.667    0.09     -21      0.486
    O76082    V481I    Polymorphism    0.159   0.092    0.19     -30      0.151
    O76082    W283C         Disease    0.918   0.891    0.00      73      0.906
    O76082    W283R         Disease    0.839   0.881    0.00      75      0.906
    O76082    Y211C         Disease    0.896   0.912    0.18      33      0.795
    O76090      I3T         Disease       NA   0.505    0.01       5      0.486
    O76090      T6P         Disease       NA   0.903    0.21      33      0.834
    O76090      T6R         Disease       NA   0.806    0.37      44      0.814
    O76090      V9A         Disease    0.926   0.748    0.01      53      0.929
    O76090      V9M         Disease    0.700   0.914    0.01      61      0.918
    O76090     A10T         Disease    0.539   0.859    0.08      41      0.824
    O76090     A10V         Disease    0.814   0.765    0.05      41      0.854
    O76090     F17C         Disease    0.854   0.941    0.06      59      0.924
    O76090     F80L         Disease    0.910   0.910    0.02      30      0.874
    O76090     G26R         Disease    0.985   0.941    0.00      49      0.934
    O76090     I73N         Disease    0.269   0.239    0.35     -40      0.289
    O76090     K30R         Disease    0.724   0.872    0.15       7      0.654
    O76090     L21V         Disease    0.883   0.852    0.02      26      0.850
    O76090     L41P         Disease    0.821   0.695    0.15      17      0.788
    O76090     L82V         Disease    0.958   0.885    0.00      44      0.910
    O76090     N11I         Disease    0.468   0.760    0.07      17      0.767
    O76090     N99K         Disease    0.842   0.736    0.35      32      0.848
    O76090     Q58L         Disease    0.779   0.687    0.33      17      0.696
    O76090     Q96H         Disease    0.907   0.927    0.10      35      0.891
    O76090     R13H         Disease    0.570   0.508    0.19      20      0.492
    O76090     R25Q         Disease    0.873   0.821    0.03      53      0.900
    O76090     R25W         Disease    0.988   0.872    0.00      53      0.949
    O76090     R47H         Disease    0.694   0.245    0.54      -5      0.466
    O76090     R92C         Disease    0.992   0.971    0.00      67      0.956
    O76090     R92H         Disease    0.967   0.944    0.00      67      0.956
    O76090     R92S         Disease    0.964   0.964    0.01      57      0.956
    O76090     S16F         Disease    0.791   0.524    0.07      34      0.754
    O76090     S27R         Disease    0.978   0.979    0.00      58      0.956
    O76090     T91I         Disease    0.696   0.527    0.19     -26      0.692
    O76090     V86M         Disease    0.956   0.960    0.01      46      0.911
    O76090     V89A         Disease    0.933   0.780    0.01      30      0.833
    O76090     W24C         Disease    0.886   0.933    0.06      62      0.943
    O76090     W93C         Disease    0.993   0.936    0.00      60      0.957
    O76090     Y29H         Disease    0.916   0.846    0.00      43      0.882
    O76090     Y85H         Disease    0.931   0.914    0.00      62      0.944
    O76090    A146K         Disease    0.290   0.569    1.00     -19      0.349
    O76090    A195V         Disease    0.798   0.908    0.06      -2      0.715
    O76090    A243T         Disease    0.922   0.723    0.00      33      0.873
    O76090    A243V         Disease    0.696   0.728    0.00      34      0.692
    O76090    C221W         Disease    0.949   0.950    0.02      62      0.941
    O76090    D104E         Disease    0.417   0.784    0.52       4      0.471
    O76090    D104H         Disease    0.964   0.944    0.00      54      0.949
    O76090    D301E         Disease    0.972   0.853    0.00      29      0.928
    O76090    D301N         Disease    0.982   0.907    0.00      38      0.944
    O76090    D302G         Disease    0.945   0.978    0.01      40      0.893
    O76090    D302H         Disease    0.970   0.953    0.00      44      0.930
    O76090    D302V         Disease    0.981   0.955    0.00      41      0.932
    O76090    D303E         Disease    0.733   0.859    0.08       5      0.688
    O76090    D312N         Disease    0.931   0.939    0.00      39      0.888
    O76090    E300D         Disease    0.805   0.791    0.06     -24      0.695
    O76090    E300K         Disease    0.907   0.871    0.03      32      0.877
    O76090    E306D         Disease    0.807   0.872    0.06      -2      0.690
    O76090    E306G         Disease    0.957   0.950    0.00      36      0.908
    O76090    E578V    Polymorphism    0.117   0.289    0.05      14      0.204
    O76090    F113L         Disease    0.324   0.129    0.45     -26      0.123
    O76090    F276L         Disease    0.453   0.629    0.87     -10      0.424
    O76090    F298S         Disease    0.972   0.962    0.00      30      0.938
    O76090    F305S         Disease    0.875   0.970    0.00      35      0.875
    O76090    G135S         Disease    0.565   0.166    1.00     -63      0.077
    O76090    G299A         Disease    0.986   0.697    0.00      29      0.902
    O76090    G299E         Disease    0.993   0.802    0.00      38      0.915
    O76090    I201T         Disease    0.891   0.860    0.04      44      0.878
    O76090    I295T         Disease    0.956   0.839    0.01      21      0.883
    O76090    I310T         Disease    0.882   0.428    0.01      22      0.658
    O76090    L100R         Disease    0.975   0.912    0.00      57      0.938
    O76090    L140R         Disease    0.932   0.941    0.04      46      0.898
    O76090    L207I         Disease    0.596   0.653    0.14     -20      0.595
    O76090    L224M         Disease    0.913   0.906    0.02      25      0.878
    O76090    L224P         Disease    0.988   0.990    0.00      61      0.938
    O76090    L294V         Disease    0.900   0.837    0.01      16      0.799
    O76090    L567F    Polymorphism    0.489   0.124    0.04      19      0.178
    O76090    M325T         Disease    0.663   0.743    0.58      12      0.706
    O76090    N133K         Disease    0.630   0.805    0.92      23      0.811
    O76090    N296H         Disease    0.966   0.897    0.01      47      0.911
    O76090    N296S         Disease    0.911   0.866    0.02      23      0.846
    O76090    N308S         Disease    0.880   0.918    0.05      33      0.830
    O76090    P101T         Disease    0.828   0.829    0.27      44      0.872
    O76090    P152A         Disease    0.820   0.764    0.12      39      0.858
    O76090    P297A         Disease    0.989   0.766    0.00      43      0.917
    O76090    P297S         Disease    0.991   0.858    0.00      34      0.932
    O76090    Q293K         Disease    0.598   0.702    0.93     -21      0.741
    O76090    R141H         Disease    0.952   0.864    0.00      58      0.941
    O76090    R218C         Disease    0.988   0.953    0.00      64      0.949
    O76090    R218H         Disease    0.867   0.905    0.01      52      0.906
    O76090    R218Q         Disease    0.763   0.931    0.10      58      0.911
    O76090    R218S         Disease    0.923   0.934    0.01      56      0.941
    O76090    S209N         Disease    0.517   0.300    0.51     -12      0.482
    O76090    S231R         Disease    0.820   0.963    0.04      48      0.879
    O76090    T237R         Disease    0.970   0.946    0.09      48      0.919
    O76090    T241N         Disease    0.744   0.806    0.26     -14      0.714
    O76090    T307A         Disease    0.686   0.445    0.46     -10      0.542
    O76090    T307I         Disease    0.652   0.494    0.49     -40      0.513
    O76090    V235L         Disease    0.807   0.915    0.07      27      0.853
    O76090    V235M         Disease    0.627   0.909    0.16      -2      0.597
    O76090    V239M         Disease    0.945   0.877    0.01      34      0.880
    O76090    V242M         Disease    0.469   0.268    0.10       0      0.366
    O76090    V311G         Disease    0.936   0.839    0.00      23      0.890
    O76090    V317M         Disease    0.489   0.905    0.22      41      0.655
    O76090    W102R         Disease    0.970   0.898    0.05      66      0.947
    O76090    Y227C         Disease    0.876   0.950    0.06      64      0.925
    O76090    Y227N         Disease    0.957   0.946    0.02      61      0.947
    O76090    Y236C         Disease    0.995   0.925    0.00      65      0.951
    O76099    E171K    Polymorphism    0.098   0.442    0.23      18      0.146
    O76100    Q183E    Polymorphism    0.240   0.686    0.25       7      0.416
    O77932     D63E    Polymorphism       NA   0.736    0.06      38      0.697
    O77932     S28T    Polymorphism       NA   0.203    0.73     -40      0.153
    O77932    H261Q    Polymorphism    0.235   0.153    0.50      16      0.134
    O94759    V166I    Polymorphism    0.445   0.111    0.42     -26      0.237
    O94759   R1199W    Polymorphism    0.888   0.715    0.01      38      0.830
    O94759   T1347M    Polymorphism    0.429   0.315      NA      42      0.459
    O94761     E71G    Polymorphism       NA   0.096      NA      31      0.104
    O94761     P92S    Polymorphism       NA   0.089      NA     -15      0.082
    O94761     Q54R    Polymorphism       NA   0.150      NA      32      0.143
    O94761    A273T    Polymorphism       NA   0.135    0.00      29      0.145
    O94761    E267D    Polymorphism       NA   0.073    0.01      29      0.121
    O94761    E301K    Polymorphism       NA   0.180    0.00      38      0.178
    O94761    P591L    Polymorphism    0.296   0.521    0.01       7      0.331
    O94761    P964T    Polymorphism    0.377   0.395      NA      40      0.576
    O94761    R522C    Polymorphism       NA   0.337    0.00      48      0.625
    O94761    R522H    Polymorphism       NA   0.160    0.04       8      0.215
    O94761    S523T    Polymorphism       NA   0.110    0.07     -18      0.192
    O94761   G1105S    Polymorphism    0.132   0.077      NA     -27      0.020
    O94761   L1043P    Polymorphism    0.808   0.872      NA      30      0.850
    O94761   R1004W    Polymorphism    0.837   0.269      NA      30      0.566
    O94761   R1021W         Disease    0.830   0.175      NA      -7      0.269
    O94762    D480G    Polymorphism    0.086   0.327    0.00      -1      0.062
    O94762    S628N    Polymorphism    0.274   0.074      NA       8      0.106
    O94768    S320F    Polymorphism    0.288   0.146    0.03      34      0.263
    O94769     Q56P    Polymorphism       NA   0.124    0.00      15      0.052
    O94777     T76S    Polymorphism       NA   0.055    1.00      -9      0.011
    O94778    A260P    Polymorphism       NA   0.206    0.11     -19      0.300
    O94779     N81S    Polymorphism       NA   0.163    0.57      -1      0.134
    O94779     S23A    Polymorphism       NA   0.060    1.00      21      0.030
    O94779    I530V    Polymorphism    0.114   0.696    0.64       3      0.132
    O94779   M1094V    Polymorphism       NA   0.088    1.00     -53      0.064
    O94779   S1079T    Polymorphism       NA   0.130    0.78     -70      0.149
    O94788     E50G    Polymorphism       NA   0.174    0.34      -4      0.255
    O94788    A110V    Polymorphism    0.819   0.717    0.01      26      0.771
    O94788    E436K    Polymorphism    0.170   0.647    1.00     -45      0.188
    O94804    C947Y    Polymorphism       NA   0.619    0.00      29      0.516
    O94804    K277E         Disease    0.356   0.838    0.04      34      0.730
    O94804    M710T    Polymorphism       NA   0.385    0.07      34      0.543
    O94804    N467S    Polymorphism       NA   0.110    0.29      -2      0.181
    O94804    P480L    Polymorphism       NA   0.057    0.10      23      0.112
    O94804    P520L    Polymorphism       NA   0.160    0.10      22      0.283
    O94804    R268C    Polymorphism    0.660   0.323    0.01      19      0.607
    O94804    R322W    Polymorphism    0.675   0.664    0.02      44      0.789
    O94804    S853L    Polymorphism       NA   0.162    0.01      -1      0.268
    O94804    S905T    Polymorphism       NA   0.090    0.03       7      0.168
    O94804    S942N    Polymorphism       NA   0.187    0.01      -1      0.239
    O94804    T336I    Polymorphism    0.227   0.135    0.20      10      0.205
    O94806     N42D    Polymorphism       NA   0.116    0.07      39      0.077
    O94806    P225S    Polymorphism    0.205   0.103    0.49     -18      0.076
    O94806    Q546R    Polymorphism    0.033   0.098    1.00      18      0.123
    O94808    I471V    Polymorphism    0.356   0.354    0.13      13      0.370
    O94827    F703S         Disease    0.523   0.966    0.03      39      0.825
    O94830    T186M    Polymorphism    0.330   0.153    0.03     -36      0.255
    O94832    P765S    Polymorphism    0.432   0.479    0.10      -5      0.404
    O94832    R771H    Polymorphism    0.479   0.290    0.09       3      0.377
    O94851    F145L    Polymorphism    0.488   0.822    0.00      15      0.599
    O94851    I220V    Polymorphism       NA   0.631    0.00      -6      0.483
    O94851   R1089Q    Polymorphism    0.246   0.111    0.51      25      0.093
    O94854    I824V    Polymorphism       NA   0.044    0.13      20      0.019
    O94854    T969A    Polymorphism       NA   0.094    0.10     -12      0.075
    O94854   E1058K    Polymorphism       NA   0.254    0.12       4      0.223
    O94855     M42T    Polymorphism       NA   0.060    0.39       0      0.071
    O94856    T159M    Polymorphism    0.509   0.223    0.12      36      0.570
    O94875   A1048V    Polymorphism    0.135   0.941    0.05      55      0.398
    O94885    P298Q    Polymorphism       NA   0.444      NA      14      0.282
    O94885    Q884R    Polymorphism       NA   0.025      NA      31      0.024
    O94901    H118Y    Polymorphism       NA   0.129      NA      15      0.217
    O94903     V24M    Polymorphism    0.540   0.244    0.01     -19      0.498
    O94910    E595Q    Polymorphism       NA   0.324    0.53      -9      0.266
    O94911    A416V    Polymorphism    0.090   0.697    0.29       9      0.111
    O94911    C680G    Polymorphism    0.861   0.602    0.00      45      0.823
    O94911    G331S    Polymorphism    0.149   0.576    0.08     -28      0.217
    O94911    T256A    Polymorphism    0.064   0.158    0.57     -13      0.130
    O94911    Y489F    Polymorphism    0.602   0.425    0.32       9      0.517
    O94915   I1878V    Polymorphism    0.069   0.027    0.88     -36      0.060
    O94921    S463R    Polymorphism       NA   0.167    0.10      47      0.187
    O94927    A277D    Polymorphism       NA   0.137      NA      28      0.147
    O94929    G125D    Polymorphism    0.757   0.806    0.45      55      0.600
    O94933    I605V    Polymorphism    0.211   0.094    0.63      -2      0.146
    O94941    L479P    Polymorphism    0.287   0.148      NA     -44      0.059
    O94952    N180T    Polymorphism       NA   0.047    0.00      -8      0.084
    O94953     N29T    Polymorphism    0.239   0.704    0.39      34      0.398
    O94953    K710E    Polymorphism    0.115   0.195    0.30      -5      0.123
    O94955     P21R    Polymorphism       NA   0.131    0.01      19      0.161
    O94966     D36H    Polymorphism       NA   0.143    0.00      28      0.201
    O94972     L76P         Disease    0.742   0.725    0.00      37      0.820
    O94972    C109S         Disease    0.334   0.904    0.08      53      0.855
    O94972    G322V         Disease       NA   0.943    0.00      39      0.802
    O94972    T108A    Polymorphism    0.267   0.449    0.03      47      0.564
    O94972    V838I    Polymorphism       NA   0.160      NA      22      0.043
    O94979    I263V    Polymorphism    0.144   0.113    1.00     -19      0.108
    O94979    N456K    Polymorphism    0.328   0.274    0.36      -6      0.260
    O94979   P1055T    Polymorphism    0.412   0.299    0.54     -13      0.272
    O94983    A267P    Polymorphism    0.159   0.105    0.12     -45      0.009
    O94985    F870S    Polymorphism    0.474   0.862    0.00      30      0.811
    O94985    P857H    Polymorphism    0.262   0.759    0.00      51      0.515
    O94985    V474A    Polymorphism    0.360   0.360    0.31      39      0.313
    O94986    S793I    Polymorphism       NA   0.128    0.02      29      0.131
    O94989     P73S    Polymorphism       NA   0.194    0.54      34      0.221
    O94989    G155V    Polymorphism       NA   0.249    0.02      35      0.307
    O94989    L277P    Polymorphism       NA   0.115    0.13     -22      0.008
    O94989    S831P    Polymorphism    0.244   0.071    0.01      17      0.053
    O95006     A98V    Polymorphism    0.174   0.723    1.00       4      0.357
    O95006    T170A    Polymorphism    0.144   0.379    0.12      -8      0.131
    O95006    Y278H    Polymorphism    0.895   0.876    0.16      64      0.885
    O95007    R143C    Polymorphism    0.289   0.684    0.09      -4      0.371
    O95045     R10S    Polymorphism       NA   0.085      NA      -3      0.026
    O95050     D28N    Polymorphism    0.183   0.048    0.63     -20      0.085
    O95050    E219G    Polymorphism    0.555   0.306    0.04      24      0.512
    O95050    F254C    Polymorphism    0.062   0.658    0.04      38      0.268
    O95050    M205V    Polymorphism    0.079   0.241    0.18      27      0.232
    O95050    N246S    Polymorphism    0.181   0.121    0.36       6      0.200
    O95050    R258H    Polymorphism    0.698   0.339    0.02      34      0.604
    O95067    M100T    Polymorphism       NA   0.287    0.19      17      0.339
    O95072     R31C    Polymorphism    0.845   0.737    0.06      53      0.932
    O95072    P294L    Polymorphism    0.119   0.142    0.25      -9      0.118
    O95072    V411F    Polymorphism    0.524   0.138    0.12      27      0.185
    O95076    P234A    Polymorphism    0.419   0.739    0.08      26      0.677
    O95125    G533A    Polymorphism    0.593   0.422    0.03      43      0.677
    O95140     L76P         Disease       NA   0.643    0.06      17      0.687
    O95140     R94Q         Disease       NA   0.855    0.12      33      0.790
    O95140     R94W         Disease       NA   0.957    0.01      43      0.818
    O95140     V69F         Disease       NA   0.404    0.25      27      0.289
    O95140    H361Y         Disease    0.662   0.778    0.09      50      0.849
    O95140    K357N         Disease    0.576   0.798    0.04      17      0.791
    O95140    P251A         Disease    0.434   0.592    0.05      30      0.722
    O95140    Q276R         Disease    0.603   0.670    0.03      28      0.746
    O95140    R280H         Disease    0.755   0.797    0.01      48      0.850
    O95140    R364W         Disease    0.874   0.798    0.04      24      0.847
    O95140    T206I         Disease    0.690   0.540    0.04      40      0.695
    O95140    W740S         Disease    0.115   0.414    0.45      21      0.352
    O95150    F110L    Polymorphism    0.077   0.055    0.66     -19      0.015
    O95153    A586T    Polymorphism    0.299   0.117    0.62      45      0.162
    O95153    Q817R    Polymorphism    0.092   0.100    0.88     -20      0.087
    O95153    W851R    Polymorphism    0.119   0.156    0.53       1      0.087
    O95153   A1140P    Polymorphism    0.267   0.077    0.30     -31      0.037
    O95153   G1830E    Polymorphism    0.599   0.307    0.03      27      0.543
    O95154    T323A    Polymorphism       NA   0.142    1.00     -40      0.095
    O95154    V138M    Polymorphism    0.462   0.637    0.29     -13      0.446
    O95163    E312K    Polymorphism    0.035   0.096    0.22       8      0.108
    O95163    G765E    Polymorphism    0.279   0.078    1.00     -39      0.022
    O95163    I830M    Polymorphism    0.435   0.105    0.16     -12      0.225
    O95163    K952I    Polymorphism    0.491   0.355    0.08       5      0.496
    O95163    R525Q    Polymorphism    0.142   0.050    0.46     -30      0.098
    O95163    R696P         Disease    0.615   0.919    0.12      27      0.856
    O95163   C1072S    Polymorphism    0.146   0.344    0.26      -4      0.209
    O95163   G1013S    Polymorphism    0.661   0.539    0.06       4      0.708
    O95163   P1158L    Polymorphism    0.275   0.074    0.26     -34      0.129
    O95171    K480R    Polymorphism    0.140   0.134    0.30      -3      0.111
    O95171    R386K    Polymorphism    0.145   0.201    0.00      12      0.150
    O95171    V336L    Polymorphism    0.177   0.140    0.00       4      0.159
    O95180    A748V         Disease       NA   0.124    0.28       7      0.187
    O95180    C456S         Disease       NA   0.947    0.14      -2      0.776
    O95180    E282K         Disease       NA   0.366    0.42      30      0.366
    O95180    F161L         Disease       NA   0.866    0.84      26      0.492
    O95180    G499S         Disease    0.323   0.145    1.00      10      0.111
    O95180    G773D         Disease       NA   0.645    0.21       0      0.492
    O95180    G784S         Disease    0.035   0.757    0.89     -27      0.132
    O95180    G848S         Disease    0.706   0.722    0.08      16      0.633
    O95180    M313V    Polymorphism       NA   0.169    0.52      48      0.157
    O95180    P648L         Disease       NA   0.288    0.11       2      0.237
    O95180    P684S    Polymorphism       NA   0.103    0.88     -22      0.112
    O95180    R744Q         Disease       NA   0.083    0.59     -40      0.103
    O95180    R788C    Polymorphism    0.689   0.594    0.18      20      0.789
    O95180    V812M    Polymorphism    0.394   0.423    1.00      -6      0.259
    O95180    V831M         Disease    0.394   0.614    0.00       0      0.543
    O95180   D1463N         Disease    0.354   0.586    0.45      25      0.415
    O95185     G37V    Polymorphism       NA   0.276    0.22     -37      0.408
    O95185    M721T    Polymorphism    0.090   0.163    0.06      15      0.188
    O95190     P70L    Polymorphism    0.351   0.478    0.48      12      0.570
    O95197    D501H    Polymorphism    0.577   0.150    0.05      35      0.312
    O95199    A263T    Polymorphism    0.256   0.882    0.09      40      0.446
    O95199    C515S    Polymorphism    0.181   0.819    0.06      14      0.471
    O95201     T43A    Polymorphism       NA   0.034    1.00      -1      0.032
    O95201    A255D    Polymorphism    0.296   0.744    0.10      -2      0.264
    O95206      W7R    Polymorphism    0.106   0.708    0.01     -12      0.328
    O95206    T367A    Polymorphism       NA   0.317      NA      12      0.298
    O95206    V743A    Polymorphism    0.109   0.075    0.80      -1      0.182
    O95221    Y278H    Polymorphism    0.966   0.896    0.00      71      0.941
    O95222     A22V    Polymorphism    0.150   0.532    0.50       3      0.251
    O95229      A4S    Polymorphism       NA   0.221    0.00      11      0.215
    O95231     M79V    Polymorphism       NA   0.099    0.53      16      0.133
    O95231    G191R    Polymorphism       NA   0.131    0.39      47      0.129
    O95236    A135V    Polymorphism    0.397   0.051    1.00     -31      0.056
    O95237    S175R         Disease    0.621   0.762    0.01      75      0.907
    O95239   L1193S    Polymorphism       NA   0.066    0.20      -4      0.015
    O95243     C61R    Polymorphism       NA   0.125      NA      32      0.092
    O95243    E346K    Polymorphism    0.183   0.024      NA      18      0.041
    O95243    S342P    Polymorphism    0.374   0.074      NA       1      0.063
    O95255     G61D    Polymorphism       NA   0.709    0.51      35      0.676
    O95255    A455P         Disease    0.514   0.841    0.26      37      0.820
    O95255    F568S         Disease    0.520   0.780    0.15      55      0.784
    O95255    H632Q    Polymorphism    0.463   0.174    0.36     -14      0.158
    O95255    I319V    Polymorphism    0.066   0.172    0.87     -36      0.071
    O95255    K281E    Polymorphism       NA   0.294    0.90     -20      0.242
    O95255    L673P         Disease    0.699   0.806    0.05      50      0.839
    O95255    L953H    Polymorphism    0.726   0.580    0.33       8      0.769
    O95255    N411K         Disease    0.964   0.913    0.49      65      0.777
    O95255    N497K    Polymorphism    0.112   0.468    0.03      55      0.557
    O95255    R518Q         Disease    0.387   0.931    0.34      61      0.648
    O95255    R765Q         Disease    0.997   0.892    0.00      66      0.942
    O95255    T364R         Disease    0.446   0.558    0.21      38      0.492
    O95255    V665A    Polymorphism    0.865   0.465    0.21      63      0.901
    O95255   A1303P         Disease    0.556   0.907    0.01      49      0.821
    O95255   D1361N         Disease    0.996   0.845    0.50      45      0.876
    O95255   G1203D         Disease    0.996   0.927    0.23      49      0.870
    O95255   G1302R         Disease    0.979   0.902    0.00      80      0.872
    O95255   G1321S         Disease    0.997   0.910    0.01      61      0.942
    O95255   G1354R         Disease    0.676   0.838    0.04      75      0.847
    O95255   I1424T         Disease    0.447   0.258    0.01      33      0.469
    O95255   Q1347H         Disease    0.999   0.621    0.00      68      0.927
    O95255   R1114P         Disease    0.990   0.886    0.03      72      0.923
    O95255   R1138P         Disease    0.979   0.939    0.01      71      0.928
    O95255   R1138Q         Disease    0.963   0.859    0.30      57      0.891
    O95255   R1138W         Disease    0.993   0.939    0.00      60      0.934
    O95255   R1268Q    Polymorphism    0.431   0.216    0.42     -24      0.193
    O95255   R1314Q         Disease    0.986   0.841    0.01      70      0.915
    O95255   R1314W         Disease    0.996   0.946    0.00      72      0.943
    O95255   R1339C         Disease    0.998   0.850    0.00      72      0.913
    O95255   S1121W         Disease    0.996   0.817    0.00      62      0.933
    O95255   T1301I         Disease    0.996   0.865    0.00      70      0.947
    O95255   V1298F         Disease    0.507   0.885    0.00      60      0.834
    O95255   W1241C    Polymorphism    0.384   0.291    0.02     -10      0.356
    O95257    G112S    Polymorphism    0.134   0.141    0.67       5      0.118
    O95258     E55A    Polymorphism    0.540   0.183    0.75      15      0.249
    O95264    V183I    Polymorphism    0.062   0.062    1.00      -5      0.045
    O95264    Y129S    Polymorphism    0.084   0.339    0.96       6      0.168
    O95278     E28K         Disease       NA   0.467    0.00      50      0.466
    O95278     F84L         Disease       NA   0.229    0.00      16      0.117
    O95278     F88L         Disease       NA   0.492    0.00      21      0.495
    O95278     R91P         Disease       NA   0.737    0.00      31      0.355
    O95278     S25P         Disease       NA   0.451    0.00      60      0.460
    O95278     W32G         Disease       NA   0.608    0.00      49      0.618
    O95278    E210K         Disease       NA   0.186    0.15      36      0.337
    O95278    G240S         Disease       NA   0.206    0.20      -3      0.166
    O95278    G279S         Disease       NA   0.756    0.08     -10      0.595
    O95278    K140N         Disease       NA   0.531    0.00      20      0.633
    O95278    L310W         Disease       NA   0.506    0.10      37      0.646
    O95278    N148Y         Disease       NA   0.329    0.00       2      0.245
    O95278    P301L         Disease       NA   0.773    0.02      31      0.711
    O95278    Q293L         Disease       NA   0.534    0.64      23      0.647
    O95278    R108C         Disease       NA   0.694    0.00      63      0.873
    O95278    R171H         Disease       NA   0.766    0.10      23      0.696
    O95278    T187A         Disease       NA   0.397    0.03      39      0.597
    O95278    T194I         Disease       NA   0.552    0.07      33      0.654
    O95278    Y294N         Disease       NA   0.739    0.55     -14      0.546
    O95279    P465T    Polymorphism       NA   0.145      NA     -19      0.039
    O95292     P56S         Disease    0.900   0.914    0.00      58      0.944
    O95294     T58M    Polymorphism    0.584   0.234    0.22      39      0.551
    O95294     V11L    Polymorphism    0.204   0.448    0.03       1      0.338
    O95299      A2G    Polymorphism       NA   0.222    0.00      20      0.231
    O95319    D438H    Polymorphism    0.627   0.832    0.00      26      0.857
    O95340     E10K    Polymorphism    0.079   0.177      NA      -1      0.180
    O95342     S56L    Polymorphism    0.533   0.352    0.54     -15      0.542
    O95342    A570T         Disease    0.933   0.871    0.00      32      0.900
    O95342    A865V    Polymorphism    0.705   0.451    1.00       9      0.581
    O95342    A926P         Disease    0.832   0.722    0.20      31      0.822
    O95342    C336S         Disease    0.511   0.581    0.80     -33      0.202
    O95342    D482G         Disease    0.890   0.755    0.15      59      0.850
    O95342    E186G         Disease    0.868   0.603    0.39      38      0.822
    O95342    E297G         Disease    0.855   0.639    0.01      55      0.825
    O95342    G238V         Disease    0.529   0.867    0.16      30      0.532
    O95342    G982R         Disease    0.945   0.879    0.04      51      0.954
    O95342    I206V    Polymorphism    0.273   0.651    1.00     -28      0.194
    O95342    K461E         Disease    0.999   0.924    0.00      75      0.983
    O95342    R432T         Disease    0.991   0.910    0.06      57      0.976
    O95342    R698H    Polymorphism    0.299   0.451    0.55       2      0.329
    O95342    R958Q    Polymorphism    0.341   0.771    0.49      -5      0.173
    O95342    T923P         Disease    0.742   0.779    0.35      15      0.786
    O95342    V284L         Disease    0.640   0.568    0.50      20      0.742
    O95342    V444D    Polymorphism    0.291   0.740    0.56     -28      0.185
    O95342    V444G    Polymorphism    0.597   0.633    0.34      -3      0.484
    O95342   E1186K    Polymorphism    0.603   0.726    0.38      15      0.487
    O95342   G1004D         Disease    0.835   0.771    0.24      62      0.835
    O95342   R1050C         Disease    0.864   0.846    0.00      38      0.814
    O95342   R1128H         Disease    0.975   0.941    0.01      72      0.971
    O95342   R1153C         Disease    0.994   0.919    0.00      73      0.983
    O95342   R1268Q         Disease    0.853   0.945    0.07      63      0.929
    O95343     G69D         Disease       NA   0.228    0.05       0      0.370
    O95343     V92G         Disease    0.964   0.896    0.00      42      0.946
    O95343    H173P         Disease    0.935   0.961    0.01      50      0.939
    O95343    I105V         Disease    0.254   0.416    0.56      -2      0.254
    O95343    L226V         Disease    0.341   0.634    0.19      22      0.529
    O95343    P231R         Disease    0.990   0.921    0.00      60      0.961
    O95343    R257P         Disease    0.961   0.967    0.01      74      0.956
    O95343    R257W         Disease    0.984   0.930    0.00      68      0.958
    O95343    T202I         Disease    0.971   0.946    0.03      34      0.944
    O95343    V250A         Disease    0.942   0.855    0.00      52      0.935
    O95352    V471A    Polymorphism    0.557   0.453    0.01      25      0.652
    O95359    L830F    Polymorphism       NA   0.029      NA      30      0.038
    O95359    V170I    Polymorphism       NA   0.029      NA       4      0.035
    O95359   A1425T    Polymorphism       NA   0.102      NA     -47      0.021
    O95359   A2210V    Polymorphism       NA   0.044    0.01      -3      0.102
    O95359   E1916K    Polymorphism       NA   0.227      NA      38      0.219
    O95359   E2271D    Polymorphism    0.228   0.311    0.10      11      0.268
    O95359   I2078T    Polymorphism       NA   0.109    0.04     -28      0.078
    O95359   L2261H    Polymorphism       NA   0.164    0.06      30      0.268
    O95359   N2102S    Polymorphism       NA   0.040    0.13      -1      0.083
    O95359   Q2900K    Polymorphism    0.120   0.090    0.15      -4      0.130
    O95359   V2718I    Polymorphism       NA   0.111    0.03      23      0.122
    O95359   W1103R    Polymorphism       NA   0.030      NA     -14      0.011
    O95361    E121D    Polymorphism    0.161   0.319    0.52     -46      0.246
    O95363    N280S    Polymorphism    0.288   0.298    0.77     -23      0.161
    O95371     G16S    Polymorphism    0.732   0.923    0.04      56      0.822
    O95371    R229H    Polymorphism    0.486   0.658    0.16      -1      0.444
    O95373    T111N    Polymorphism    0.594   0.269    0.16     -25      0.440
    O95376     E24K    Polymorphism       NA   0.173    0.68       3      0.266
    O95379    S151C    Polymorphism    0.855   0.912    0.00      59      0.953
    O95382    N622K    Polymorphism       NA   0.299    0.09      24      0.328
    O95382    R544W    Polymorphism       NA   0.361    0.00      45      0.619
    O95382    R668G    Polymorphism    0.490   0.463    0.18      28      0.464
    O95382   A1061T    Polymorphism    0.108   0.110    0.07     -52      0.072
    O95382   G1233A    Polymorphism       NA   0.089    0.04     -14      0.093
    O95389     C78R         Disease    0.981   0.940    0.00      65      0.971
    O95393    N250K    Polymorphism    0.109   0.339    0.89     -51      0.138
    O95393    T200S    Polymorphism    0.096   0.354    0.53     -61      0.161
    O95394    D466N    Polymorphism    0.296   0.500    0.53       9      0.333
    O95396    S429A    Polymorphism       NA   0.153    0.54     -23      0.183
    O95399     I12T    Polymorphism    0.587   0.221    0.21      35      0.422
    O95400    G231D    Polymorphism    0.245   0.196    0.80     -24      0.156
    O95405    Q414P    Polymorphism       NA   0.221    0.11      24      0.254
    O95405    Y287C    Polymorphism       NA   0.109      NA     -13      0.026
    O95409     D37N         Disease       NA   0.159    0.75       3      0.098
    O95409     Q36P         Disease       NA   0.321    0.41       6      0.117
    O95409    C335F         Disease    0.998   0.791    0.00      73      0.984
    O95409    D128N         Disease       NA   0.182    0.00      17      0.250
    O95409    D152F         Disease       NA   0.374    0.00      26      0.535
    O95409    F314C         Disease    0.950   0.741    0.00      74      0.974
    O95409    H286L         Disease    0.996   0.558    0.00      76      0.966
    O95409    H286Q         Disease    0.997   0.598    0.00      76      0.970
    O95409    H286Y         Disease    0.995   0.607    0.00      79      0.969
    O95409    H291Y         Disease    0.995   0.556    0.03      69      0.982
    O95409    H327Y         Disease    0.995   0.740    0.00      74      0.993
    O95409    H404R         Disease    0.816   0.450    0.33      25      0.491
    O95409    H415Q         Disease    0.852   0.691    0.00      71      0.953
    O95409    R325L         Disease    0.880   0.746    0.01      55      0.887
    O95409    R325S         Disease    0.864   0.689    0.01      53      0.887
    O95409    R373P         Disease    0.777   0.462    0.07      57      0.697
    O95409    R409W         Disease    0.959   0.570    0.18      48      0.880
    O95409    S272N         Disease    0.492   0.249    0.05      -6      0.365
    O95409    T403K         Disease    0.996   0.437    0.06      59      0.849
    O95409    W304R         Disease    0.997   0.603    0.23      55      0.940
    O95409    Y402N         Disease    0.874   0.580    0.00      56      0.878
    O95415    T123A    Polymorphism    0.074   0.128      NA      24      0.102
    O95425   I2005V    Polymorphism    0.127   0.073    0.19      16      0.173
    O95425   S1688P    Polymorphism    0.085   0.517    0.01     -27      0.104
    O95425   V1041L    Polymorphism       NA   0.053      NA     -10      0.080
    O95427    F904C    Polymorphism    0.752   0.910    0.00     -23      0.847
    O95427    F904L    Polymorphism    0.166   0.872    0.00     -55      0.416
    O95427    H229D    Polymorphism    0.401   0.264    0.87      -1      0.184
    O95427    I470L    Polymorphism    0.354   0.087    1.00     -17      0.083
    O95427    K162E    Polymorphism    0.248   0.196    1.00     -33      0.134
    O95428    A191T    Polymorphism    0.078   0.107    0.52      41      0.145
    O95428    G896R    Polymorphism       NA   0.120    0.14      14      0.102
    O95428    Q723H    Polymorphism    0.039   0.202    0.12      38      0.281
    O95428    V443I    Polymorphism    0.083   0.338    0.33      23      0.218
    O95436    G106R         Disease    0.507   0.868    0.12      52      0.884
    O95447     G17S    Polymorphism    0.399   0.030    0.81       1      0.085
    O95447    G547S    Polymorphism    0.399   0.363    0.32       6      0.183
    O95450     V74M    Polymorphism       NA   0.144    0.11      -4      0.254
    O95450    E331K    Polymorphism    0.487   0.484    0.80      41      0.513
    O95450    G665R    Polymorphism    0.788   0.213    0.33      26      0.427
    O95450    R241H    Polymorphism    0.555   0.414    0.11     -66      0.586
    O95450    R827Q    Polymorphism    0.545   0.534    0.21      37      0.517
    O95450    V245I    Polymorphism       NA   0.070    0.66     -57      0.111
    O95452      T5M         Disease    0.574   0.563    0.14      11      0.699
    O95452     A88V         Disease    0.621   0.740    0.02       5      0.779
    O95452     G11R         Disease    0.411   0.837    0.05      -6      0.773
    O95452     V37E         Disease    0.794   0.836    0.12      22      0.847
    O95452    S139G    Polymorphism    0.562   0.906    0.02      30      0.859
    O95455     G15S    Polymorphism       NA   0.124    1.00     -14      0.059
    O95456    I166V    Polymorphism       NA   0.092    0.91     -42      0.070
    O95460     L13F    Polymorphism    0.281   0.349      NA     -14      0.277
    O95461     R68G    Polymorphism       NA   0.435    0.01      42      0.361
    O95461    E509K         Disease    0.396   0.466    0.01      38      0.393
    O95471    A133T    Polymorphism    0.142   0.689    0.82     -49      0.129
    O95475    H141N    Polymorphism    0.584   0.236    0.50      33      0.402
    O95475    T165A         Disease    0.929   0.908    0.10      -4      0.903
    O95477     P85L         Disease       NA   0.369    0.63       0      0.387
    O95477    A255T         Disease       NA   0.137    0.54     -37      0.071
    O95477    A937V         Disease    0.973   0.920    0.00      50      0.962
    O95477    N935H         Disease    0.996   0.872    0.00      76      0.903
    O95477    N935S         Disease    0.989   0.870    0.00      58      0.953
    O95477    Q597R         Disease    0.984   0.894    0.00      43      0.938
    O95477    R230C         Disease       NA   0.353    0.14      44      0.539
    O95477    R587W         Disease    0.954   0.575    0.10      18      0.737
    O95477    T774P    Polymorphism       NA   0.522    0.27      -7      0.410
    O95477    T929I         Disease    0.784   0.685    0.04      21      0.751
    O95477    W590S         Disease    0.899   0.475    0.33      20      0.687
    O95477   A1046D         Disease    0.989   0.854    0.00      52      0.959
    O95477   C1477R         Disease       NA   0.895    0.00      59      0.903
    O95477   D1099Y         Disease    0.956   0.597    0.00      58      0.925
    O95477   D1289N         Disease       NA   0.338    0.72     -40      0.263
    O95477   E1172D    Polymorphism       NA   0.150    0.62       0      0.207
    O95477   F2009S         Disease    0.432   0.811    0.02       9      0.745
    O95477   I1517R         Disease       NA   0.686    0.01      29      0.576
    O95477   M1091T         Disease    0.636   0.764    0.01      61      0.882
    O95477   N1800H         Disease    0.773   0.467    0.16       3      0.620
    O95477   P2150L         Disease    0.469   0.500    0.28       6      0.230
    O95477   R1680W         Disease    0.953   0.830    0.00      50      0.924
    O95477   R2081W         Disease    0.993   0.861    0.00      47      0.935
    O95477   S1506L         Disease       NA   0.751    0.03      30      0.578
    O95479    N484D    Polymorphism    0.223   0.394    0.62      -4      0.132
    O95479    P554L    Polymorphism       NA   0.134    0.00      28      0.162
    O95479    R218Q    Polymorphism    0.858   0.935    0.00      61      0.938
    O95486    S261G    Polymorphism       NA   0.097    0.46     -18      0.066
    O95486    T302I    Polymorphism       NA   0.097    0.28     -14      0.116
    O95487    A456G    Polymorphism       NA   0.089    0.44     -18      0.100
    O95497     T26I    Polymorphism    0.383   0.102    1.00     -39      0.099
    O95497    A325E    Polymorphism    0.271   0.302    1.00     -24      0.214
    O95498     T17N    Polymorphism    0.298   0.099    0.16     -18      0.220
    O95498     V30A    Polymorphism    0.627   0.861    0.00      44      0.865
    O95498    V241I    Polymorphism    0.220   0.173    0.31      12      0.254
    O95500     V85D         Disease    0.868   0.815    0.00      43      0.860
    O95521    A372G    Polymorphism    0.485   0.750    0.16      32      0.614
    O95521    R375C    Polymorphism    0.669   0.644    0.15      21      0.747
    O95522     T53K    Polymorphism    0.382   0.155    1.00     -36      0.093
    O95522    M157T    Polymorphism    0.582   0.087    0.57      -9      0.087
    O95528     S81R         Disease    0.647   0.798    0.09      55      0.894
    O95528    A206T    Polymorphism    0.081   0.387    0.53     -20      0.237
    O95528    E437K         Disease       NA   0.798    0.01      69      0.905
    O95528    G142V         Disease    0.284   0.438    0.53     -11      0.368
    O95528    G246E         Disease    0.840   0.931    0.00      68      0.921
    O95528    G426W         Disease       NA   0.773    0.00      68      0.889
    O95528    G445E         Disease       NA   0.941    0.09      26      0.771
    O95528    R132W         Disease    0.999   0.941    0.00      80      0.871
    O95528    R231Q         Disease    0.706   0.469    0.47      63      0.787
    O95528    T518A    Polymorphism       NA   0.125    0.43     -25      0.197
    O95544    N262K    Polymorphism    0.198   0.716    0.08      12      0.406
    O95551    S166G    Polymorphism       NA   0.215    0.42      10      0.200
    O95561     M97V    Polymorphism       NA   0.023      NA      40      0.064
    O95568    A325V    Polymorphism    0.426   0.195    0.50      23      0.166
    O95568    F309L    Polymorphism    0.233   0.179    0.72      14      0.135
    O95568    K360M    Polymorphism    0.698   0.225    0.00      31      0.551
    O95568    R318H    Polymorphism    0.189   0.213    0.03      10      0.272
    O95571     Y38C         Disease       NA   0.893    0.00      65      0.906
    O95571    L185R         Disease    0.936   0.887    0.00      61      0.914
    O95571    R163W         Disease    0.976   0.924    0.00      67      0.922
    O95571    T136A         Disease    0.709   0.694    0.00      52      0.756
    O95602    I815V    Polymorphism    0.321   0.064    0.35       6      0.164
    O95602    K364E    Polymorphism       NA   0.277    0.28     -13      0.274
    O95602    P150A    Polymorphism    0.207   0.104    0.86       5      0.120
    O95602    Q349E    Polymorphism       NA   0.280    0.90       9      0.315
    O95602   I1608M    Polymorphism    0.222   0.590    0.35     -30      0.408
    O95613    T539I    Polymorphism    0.386   0.183    0.01     -21      0.150
    O95613    T879A    Polymorphism    0.163   0.107    0.75      25      0.086
    O95613   A2903T    Polymorphism       NA   0.060    0.28      12      0.087
    O95613   I1639V    Polymorphism    0.202   0.024    0.31     -51      0.017
    O95613   L2975P    Polymorphism       NA   0.671    0.03      53      0.639
    O95613   N1841S    Polymorphism       NA   0.046    0.33     -20      0.044
    O95613   P2274L    Polymorphism       NA   0.044      NA       2      0.073
    O95613   P2329R    Polymorphism       NA   0.033      NA      46      0.091
    O95613   Q2361R    Polymorphism       NA   0.093      NA      33      0.096
    O95613   Q2659H    Polymorphism       NA   0.068    0.10      37      0.141
    O95613   R1953H    Polymorphism       NA   0.114    0.01      24      0.036
    O95613   R2625Q    Polymorphism       NA   0.045    0.23      10      0.046
    O95613   R2753H    Polymorphism       NA   0.174    0.02      44      0.260
    O95613   S2191P    Polymorphism       NA   0.079      NA      43      0.107
    O95613   S3091G    Polymorphism       NA   0.176    0.03      34      0.305
    O95613   W2239R    Polymorphism       NA   0.151      NA      41      0.082
    O95620    R230Q    Polymorphism    0.102   0.275    0.69     -18      0.143
    O95620    T178A    Polymorphism    0.164   0.065    1.00     -33      0.041
    O95628      A7G    Polymorphism       NA   0.076    0.00     -18      0.099
    O95644     P68T    Polymorphism       NA   0.186    0.02      22      0.223
    O95672    H328Y    Polymorphism       NA   0.214    0.14       0      0.210
    O95678     R39C    Polymorphism    0.632   0.803    0.18      45      0.814
    O95678     R91G    Polymorphism    0.626   0.448    1.00      25      0.503
    O95678    E242G    Polymorphism    0.958   0.852    0.00      47      0.906
    O95678    E337K         Disease    0.898   0.762    0.00      48      0.883
    O95678    M427T    Polymorphism    0.841   0.735    0.00      26      0.839
    O95678    S485R    Polymorphism    0.348   0.312    0.53      44      0.439
    O95696    A321S    Polymorphism    0.654   0.483    0.61     -31      0.614
    O95704    G165R    Polymorphism    0.641   0.947    0.00      36      0.860
    O95711    M160V    Polymorphism    0.079   0.058    0.63      13      0.033
    O95711    Y121C    Polymorphism    0.850   0.455    0.10      47      0.512
    O95716     V64I    Polymorphism    0.104   0.100    0.93     -30      0.109
    O95718    A110V         Disease    0.979   0.794    0.00      61      0.933
    O95718    L320P         Disease    0.874   0.891    0.00      48      0.896
    O95718    L347P         Disease    0.840   0.955    0.00      59      0.939
    O95718    P386S    Polymorphism    0.225   0.403    0.91      -8      0.262
    O95718    T389M         Disease    0.231   0.106    0.11     -19      0.118
    O95718    V342L         Disease    0.206   0.327    0.19     -40      0.256
    O95727     E16A    Polymorphism    0.128   0.068    0.36      -6      0.061
    O95727    D173G    Polymorphism    0.506   0.615    0.14      33      0.536
    O95755     P50L    Polymorphism       NA   0.156    0.00      35      0.238
    O95755    E320K    Polymorphism       NA   0.196    0.48      -8      0.215
    O95760    I263M    Polymorphism    0.276   0.140    0.06      46      0.203
    O95780    T209I    Polymorphism    0.529   0.256    0.07       7      0.561
    O95786      R7C    Polymorphism       NA   0.159    0.06      27      0.176
    O95789    K660R    Polymorphism    0.153   0.108    0.19      15      0.183
    O95789   E1233K    Polymorphism    0.284   0.534    0.44      42      0.531
    O95800    A116T    Polymorphism       NA   0.067      NA      39      0.059
    O95800    C160G    Polymorphism       NA   0.355      NA      51      0.124
    O95807     A58V    Polymorphism    0.116   0.136    1.00     -19      0.053
    O95807    F141L    Polymorphism    0.135   0.544    0.66      13      0.290
    O95813     R19W    Polymorphism       NA   0.093      NA      40      0.030
    O95817    P407L    Polymorphism    0.102   0.112    0.36      26      0.088
    O95834     M33V    Polymorphism    0.549   0.181    0.36      36      0.287
    O95834    L187F    Polymorphism    0.891   0.585    0.03      13      0.795
    O95834    R357H    Polymorphism    0.843   0.271    0.08      12      0.615
    O95835     R96W    Polymorphism       NA   0.183      NA      35      0.158
    O95835    P237Q    Polymorphism       NA   0.288    0.02      26      0.201
    O95835    R370W    Polymorphism       NA   0.214    0.00      43      0.244
    O95835    S204G    Polymorphism       NA   0.046    0.75      22      0.069
    O95835   G1000S    Polymorphism    0.106   0.844    0.09      33      0.232
    O95838     H22L    Polymorphism       NA   0.132      NA      38      0.118
    O95838    D470N    Polymorphism    0.082   0.133    0.62     -32      0.096
    O95838    R523H    Polymorphism    0.027   0.116    0.11      26      0.080
    O95843    A119V    Polymorphism    0.698   0.582    0.00      23      0.772
    O95847    I197T    Polymorphism    0.211   0.300    0.01     -20      0.323
    O95867     L63M    Polymorphism       NA   0.111      NA      50      0.125
    O95868     S34T    Polymorphism       NA   0.123      NA      40      0.083
    O95872    A112V    Polymorphism    0.371   0.251    0.04      40      0.250
    O95872    A235V    Polymorphism    0.100   0.039    1.00      12      0.051
    O95873     K92N    Polymorphism       NA   0.203      NA      19      0.170
    O95897    R106Q    Polymorphism       NA   0.444    0.08       5      0.325
    O95900     V93L    Polymorphism    0.315   0.476    0.00       2      0.430
    O95905    N501S    Polymorphism    0.225   0.073    0.32     -35      0.064
    O95905    R281G    Polymorphism    0.648   0.661    0.07      31      0.708
    O95918     A48V    Polymorphism    0.190   0.194    0.50       6      0.097
    O95918    T220A    Polymorphism    0.530   0.173    0.49     -18      0.163
    O95925     H92R    Polymorphism    0.804   0.144    1.00      24      0.114
    O95932     M58V    Polymorphism       NA   0.083    1.00      -3      0.062
    O95944     M75V    Polymorphism    0.195   0.041    0.30      18      0.021
    O95944    I218K    Polymorphism    0.531   0.408    0.00      49      0.452
    O95947    S178F    Polymorphism    0.948   0.880    0.00      58      0.942
    O95954    A438E    Polymorphism    0.127   0.330    0.06     -34      0.210
    O95954    R135C         Disease    0.654   0.862    0.00      60      0.907
    O95954    R299P         Disease    0.520   0.470    0.04      31      0.649
    O95965    A154S    Polymorphism    0.149   0.252    0.39     -47      0.170
    O95967     E57K         Disease    0.702   0.338    0.01      54      0.672
    O95969     P53L    Polymorphism    0.169   0.174    0.85      -7      0.107
    O95969     V80A    Polymorphism    0.135   0.056    0.72     -11      0.040
    O95970     C42G         Disease    0.679   0.825    0.00      54      0.901
    O95970     C42R         Disease    0.824   0.834    0.01      69      0.929
    O95970     C46R         Disease    0.723   0.895    0.00      76      0.921
    O95970     L26R         Disease       NA   0.532    0.09       4      0.542
    O95970    A110D         Disease    0.727   0.910    0.01      59      0.802
    O95970    C200R         Disease    0.921   0.936    0.00      68      0.928
    O95970    E123K         Disease    0.559   0.697    0.18      38      0.646
    O95970    E383A         Disease       NA   0.434    0.00      32      0.592
    O95970    F318C         Disease       NA   0.756    0.00      67      0.873
    O95970    I122K         Disease    0.760   0.803    0.00      50      0.868
    O95970    I298T         Disease       NA   0.280    0.03      46      0.423
    O95970    L154P         Disease    0.873   0.922    0.00      47      0.887
    O95970    L232P         Disease       NA   0.816    0.15      52      0.671
    O95970    R136W         Disease    0.927   0.870    0.03      23      0.848
    O95970    S145R         Disease    0.725   0.732    0.28      48      0.641
    O95970    S473L         Disease    0.763   0.622    0.00      43      0.810
    O95970    V432E         Disease    0.606   0.694    0.01      54      0.856
    O95971     I91V    Polymorphism       NA   0.083      NA       0      0.024
    O95972     R61Q         Disease    0.085   0.151    0.58     -56      0.084
    O95972     R61W         Disease    0.394   0.385    0.02     -52      0.547
    O95972     R68W         Disease    0.915   0.693    0.18      21      0.837
    O95972     R76C         Disease    0.886   0.535    0.06      34      0.723
    O95972     R76H         Disease    0.747   0.354    0.14       3      0.556
    O95972    A180T         Disease    0.326   0.150    0.57     -23      0.121
    O95972    I243V         Disease    0.096   0.091    0.58     -74      0.105
    O95972    L148P         Disease    0.618   0.366    0.23      19      0.511
    O95972    N103S    Polymorphism    0.086   0.131    0.43     -61      0.075
    O95972    N196K         Disease    0.344   0.266    0.99      -9      0.240
    O95972    R138H         Disease    0.588   0.328    0.22      16      0.441
    O95972    R206H         Disease    0.607   0.401    0.08      -2      0.529
    O95972    W221R         Disease    0.414   0.254    0.54     -11      0.247
    O95972    Y235C         Disease    0.667   0.678    0.09       6      0.778
    O95976     Q74R    Polymorphism       NA   0.165      NA       1      0.025
    O95976    N186K    Polymorphism       NA   0.018      NA     -14      0.029
    O95980    V275I    Polymorphism    0.079   0.067      NA      28      0.053
    O95988     G93R    Polymorphism       NA   0.080    0.51       6      0.029
    O95990     A89S    Polymorphism    0.226   0.130      NA      -2      0.137
    O95990    E141Q    Polymorphism    0.162   0.105      NA     -11      0.080
    O95995    E199K    Polymorphism       NA   0.308    0.60      17      0.285
    O95998     R91H    Polymorphism       NA   0.376      NA       9      0.173
    O95998    R121Q    Polymorphism       NA   0.240      NA      35      0.157
    O96007     T50A    Polymorphism       NA   0.293    0.15      13      0.387
    O96007     T77A    Polymorphism       NA   0.595    0.56      23      0.548
    O96007    E168K         Disease    0.684   0.830    0.01      53      0.900
    O96007    H123Y    Polymorphism    0.885   0.911    0.00      67      0.938
    O96013    A139T    Polymorphism       NA   0.096    0.30     -34      0.069
    O96013    R135Q    Polymorphism       NA   0.092    0.55       1      0.082
    O96017     E64K         Disease       NA   0.197      NA      42      0.362
    O96017    D347N    Polymorphism    0.697   0.825    0.01      71      0.913
    O96017    E239K         Disease       NA   0.476    0.49      14      0.398
    O96017    E501K    Polymorphism       NA   0.373    0.91     -12      0.231
    O96017    F447I    Polymorphism    0.176   0.882    0.04      52      0.710
    O96017    G167R         Disease       NA   0.940    0.00      61      0.931
    O96017    I157T    Polymorphism       NA   0.402    0.03     -25      0.427
    O96017    I251F         Disease       NA   0.668    0.05      14      0.512
    O96017    I448S    Polymorphism    0.208   0.300    0.76       0      0.161
    O96017    L436M    Polymorphism    0.293   0.514    0.28     -17      0.357
    O96017    L512V    Polymorphism    0.092   0.081    0.65      -2      0.076
    O96017    N446K    Polymorphism    0.127   0.272    0.87     -17      0.162
    O96017    R145P         Disease       NA   0.695    0.05      43      0.798
    O96017    R145W         Disease       NA   0.787    0.01      44      0.813
    O96017    R180C         Disease       NA   0.811    0.05      32      0.678
    O96017    R180H         Disease       NA   0.428    0.11      40      0.356
    O96017    R181C         Disease       NA   0.811    0.10      26      0.598
    O96017    R181H         Disease       NA   0.401    0.30       3      0.289
    O96017    R318H         Disease    0.333   0.124    0.52     -22      0.137
    O96017    R406H    Polymorphism    0.351   0.700    0.09     -20      0.538
    O96017    S500C    Polymorphism       NA   0.406    0.07      -2      0.424
    O96017    T323P         Disease    0.387   0.712    0.26      20      0.643
    O96017    T476K         Disease    0.459   0.745    0.05      39      0.608
    O96017    Y327C         Disease    0.676   0.388    0.11      44      0.579
    O96018    K276T    Polymorphism       NA   0.551    0.14      31      0.747
    O96020    N387S    Polymorphism    0.041   0.086    0.55     -22      0.087
    O96033      V7F         Disease       NA   0.342    0.29     -11      0.203
    O97980     H16Y    Polymorphism       NA   0.369      NA      19      0.078
    P00156      I7T    Polymorphism    0.170   0.085    1.00     -55      0.089
    P00156      N8S    Polymorphism    0.339   0.700    0.00      29      0.593
    P00156     A39T    Polymorphism    0.340   0.366    0.01     -22      0.218
    P00156     A39V    Polymorphism    0.139   0.292    0.78     -36      0.139
    P00156     A87P    Polymorphism    0.912   0.851    0.00      62      0.846
    P00156     F18L    Polymorphism    0.148   0.271    0.17     -22      0.237
    P00156     I78T    Polymorphism    0.634   0.399    0.01      10      0.618
    P00156     I78V    Polymorphism    0.208   0.166    0.12     -19      0.219
    P00156    A122T    Polymorphism    0.157   0.407    0.47     -40      0.147
    P00156    A191T    Polymorphism    0.466   0.577    0.01       8      0.552
    P00156    A229T    Polymorphism    0.377   0.192    0.05     -47      0.219
    P00156    A329T    Polymorphism    0.248   0.222    0.03     -41      0.160
    P00156    A330T    Polymorphism    0.306   0.634    0.00     -37      0.469
    P00156    D171N         Disease    0.342   0.843    0.00      19      0.601
    P00156    G251D         Disease    0.474   0.849    0.00      57      0.896
    P00156    I153T    Polymorphism    0.539   0.613    0.00      17      0.543
    P00156    I164V    Polymorphism    0.302   0.244    0.02       9      0.345
    P00156    I306T    Polymorphism    0.329   0.124    0.04     -17      0.267
    P00156    I334V    Polymorphism    0.303   0.209    0.07     -24      0.268
    P00156    L236I    Polymorphism    0.356   0.241    1.00     -47      0.256
    P00156    M316T    Polymorphism    0.224   0.152    0.10       1      0.242
    P00156    N260D    Polymorphism    0.316   0.841    0.00      47      0.723
    P00156    T123A    Polymorphism    0.409   0.450    0.00      -5      0.559
    P00156    T194A    Polymorphism    0.293   0.070    0.30     -46      0.143
    P00156    T360A    Polymorphism       NA   0.148    0.27     -41      0.211
    P00156    T368I    Polymorphism       NA   0.305    1.00     -46      0.183
    P00156    V353M    Polymorphism       NA   0.260    0.05     -20      0.283
    P00156    V356M         Disease       NA   0.305    0.04     -12      0.318
    P00325     N57K    Polymorphism    0.141   0.272    1.00     -23      0.127
    P00326     R48H    Polymorphism    0.221   0.148    1.00      -1      0.079
    P00326    I350V    Polymorphism       NA   0.107    0.39     -50      0.164
    P00326    P166S    Polymorphism    0.384   0.805    0.01      32      0.583
    P00326    P352T    Polymorphism       NA   0.425    0.13     -16      0.290
    P00367    E349A         Disease    0.322   0.175    0.82     -25      0.214
    P00367    G499D         Disease    0.403   0.829    0.06      58      0.711
    P00367    G499S         Disease    0.271   0.804    0.30      30      0.483
    P00367    H507Y         Disease    0.566   0.485    0.02      10      0.530
    P00367    R274C         Disease    0.892   0.917    0.07      57      0.929
    P00367    R318K         Disease    0.202   0.449    1.00     -48      0.223
    P00367    R318T         Disease    0.486   0.596    0.02      14      0.585
    P00367    R322C         Disease    0.884   0.701    0.00       5      0.824
    P00367    R322H         Disease    0.565   0.519    0.01     -46      0.592
    P00367    S270C         Disease    0.877   0.705    0.04      19      0.830
    P00367    S498L         Disease    0.331   0.131    0.06      -8      0.265
    P00367    S501P         Disease    0.621   0.713    0.11      50      0.870
    P00367    Y319C         Disease    0.764   0.761    0.13       3      0.768
    P00387     L73P         Disease    0.933   0.915    0.00      46      0.915
    P00387     R58Q         Disease    0.583   0.655    0.12      12      0.563
    P00387     S66P    Polymorphism    0.782   0.573    0.03      -4      0.668
    P00387    A179V         Disease       NA   0.908    0.00      58      0.854
    P00387    C204R         Disease       NA   0.655    0.02      60      0.756
    P00387    C204Y         Disease       NA   0.705    0.02      46      0.834
    P00387    G292D         Disease       NA   0.876    0.02      37      0.779
    P00387    L149P         Disease    0.938   0.904    0.01      43      0.886
    P00387    S128P         Disease    0.814   0.881    0.00      77      0.931
    P00387    T117S    Polymorphism    0.198   0.181    0.15      -8      0.203
    P00387    V106M         Disease    0.867   0.585    0.05      -9      0.826
    P00390    E297D    Polymorphism    0.357   0.238    0.30     -22      0.391
    P00390    G232R    Polymorphism    0.140   0.866    0.27     -35      0.187
    P00390    G232S    Polymorphism    0.234   0.679    0.21     -32      0.352
    P00390    R153C    Polymorphism    0.943   0.842    0.00      40      0.895
    P00395    F235S    Polymorphism    0.926   0.870    0.00      49      0.917
    P00395    F305L    Polymorphism    0.567   0.872    0.00      41      0.886
    P00395    G224A    Polymorphism    0.284   0.799    0.13      27      0.612
    P00395    L196I         Disease    0.372   0.759    0.09     -52      0.482
    P00395    S142F         Disease    0.810   0.959    0.00      60      0.933
    P00403     D11A    Polymorphism       NA   0.879    0.00      51      0.894
    P00403     I30V    Polymorphism       NA   0.158    0.20     -18      0.248
    P00403     M29K         Disease       NA   0.738    0.00      43      0.821
    P00403    A148T    Polymorphism    0.293   0.094    1.00     -32      0.094
    P00403    L123P    Polymorphism    0.345   0.758    0.00      27      0.627
    P00403    T187M    Polymorphism    0.772   0.414    0.27       3      0.545
    P00414     F35S    Polymorphism    0.096   0.755    0.04      33      0.620
    P00414     G78S         Disease    0.179   0.876    0.08      46      0.238
    P00414    A200T         Disease    0.203   0.848    0.07     -12      0.343
    P00414    Q177R    Polymorphism    0.316   0.814    0.00      58      0.765
    P00439     A47V         Disease    0.521   0.146    0.05      44      0.349
    P00439     D84Y         Disease    0.795   0.817    0.00      55      0.910
    P00439     E56D         Disease    0.444   0.480    0.21      27      0.410
    P00439     E76A         Disease    0.423   0.319    0.35      42      0.447
    P00439     F39L         Disease    0.407   0.806    0.06      29      0.595
    P00439     F55L         Disease    0.377   0.877    0.20      36      0.629
    P00439     G46S         Disease    0.332   0.715    0.57      41      0.547
    P00439     I65N         Disease    0.944   0.850    0.00      39      0.884
    P00439     I65T         Disease    0.808   0.662    0.01      37      0.815
    P00439     K42I         Disease    0.750   0.562    0.02      18      0.745
    P00439     L41F         Disease    0.715   0.704    0.05      39      0.847
    P00439     L41P         Disease    0.685   0.950    0.10      39      0.718
    P00439     L48S         Disease    0.853   0.952    0.00      56      0.940
    P00439     L98S         Disease    0.943   0.833    0.59      38      0.855
    P00439     Q20L         Disease       NA   0.090    0.28     -39      0.066
    P00439     R53H         Disease    0.542   0.348    0.01      12      0.571
    P00439     R68S         Disease    0.690   0.980    0.00      50      0.705
    P00439     S16P         Disease       NA   0.201    0.29      12      0.330
    P00439     S40L         Disease    0.417   0.723    0.01      21      0.740
    P00439     S67P         Disease    0.760   0.935    0.01      53      0.921
    P00439     S87R         Disease    0.283   0.412    0.70      40      0.317
    P00439     T92I         Disease    0.194   0.150    0.43     -36      0.102
    P00439    A104D         Disease    0.322   0.511    0.04      31      0.482
    P00439    A246D         Disease    0.940   0.822    0.03      49      0.915
    P00439    A259T         Disease    0.883   0.873    0.00      21      0.876
    P00439    A259V         Disease    0.924   0.860    0.00      22      0.877
    P00439    A300S         Disease    0.771   0.885    0.00      21      0.848
    P00439    A300V         Disease    0.882   0.821    0.00      30      0.846
    P00439    A309D         Disease    0.882   0.918    0.01      55      0.933
    P00439    A309V         Disease    0.560   0.727    0.07      28      0.678
    P00439    A322G         Disease    0.742   0.871    0.03      21      0.766
    P00439    A322T         Disease    0.681   0.766    0.01      23      0.771
    P00439    A342T         Disease    0.723   0.618    0.09      28      0.778
    P00439    A345S         Disease    0.761   0.876    0.01      35      0.777
    P00439    A345T         Disease    0.807   0.848    0.00      43      0.869
    P00439    A395G         Disease    0.845   0.874    0.04       6      0.846
    P00439    A395P         Disease    0.920   0.958    0.04      37      0.889
    P00439    A403V         Disease    0.356   0.420    0.09      12      0.330
    P00439    A447D         Disease    0.924   0.961    0.00      46      0.901
    P00439    C217G         Disease    0.507   0.907    0.12      31      0.633
    P00439    C265G         Disease    0.705   0.887    0.02      38      0.874
    P00439    C334S         Disease    0.755   0.912    0.00      32      0.876
    P00439    C357G         Disease    0.476   0.463    0.11      35      0.573
    P00439    D129Y         Disease    0.957   0.987    0.00      44      0.912
    P00439    D143G         Disease    0.829   0.947    0.02      34      0.869
    P00439    D145V         Disease    0.885   0.937    0.00      39      0.889
    P00439    D151H         Disease    0.971   0.961    0.00      51      0.951
    P00439    D222V         Disease    0.897   0.784    0.00      34      0.865
    P00439    D282N         Disease    0.762   0.909    0.01      49      0.912
    P00439    D338Y         Disease    0.904   0.666    0.00      33      0.830
    P00439    D394A         Disease    0.685   0.607    0.21      15      0.761
    P00439    D394H         Disease    0.812   0.716    0.02      23      0.768
    P00439    D415N         Disease    0.265   0.416    1.00      31      0.308
    P00439    E178G         Disease    0.687   0.765    0.02      24      0.844
    P00439    E183Q         Disease    0.837   0.784    0.01      33      0.809
    P00439    E205A         Disease    0.573   0.812    0.08      28      0.588
    P00439    E221G         Disease    0.687   0.706    0.13      21      0.777
    P00439    E280K         Disease    0.797   0.939    0.00      27      0.870
    P00439    E330D         Disease    0.695   0.930    0.00      54      0.920
    P00439    E390G         Disease    0.742   0.801    0.01      42      0.853
    P00439    F161S         Disease    0.891   0.926    0.01      23      0.886
    P00439    F233L         Disease    0.408   0.680    0.06      16      0.607
    P00439    F240S         Disease    0.880   0.862    0.00      15      0.876
    P00439    F263L         Disease    0.840   0.952    0.00      33      0.817
    P00439    F299C         Disease    0.949   0.913    0.00      42      0.898
    P00439    F331L         Disease    0.792   0.955    0.01      31      0.871
    P00439    F410S         Disease    0.885   0.968    0.03      32      0.881
    P00439    G148S         Disease    0.951   0.949    0.00      20      0.897
    P00439    G171A         Disease    0.790   0.887    0.05      17      0.695
    P00439    G171R         Disease    0.957   0.965    0.01      35      0.897
    P00439    G218V         Disease    0.366   0.869    0.14      29      0.628
    P00439    G239S         Disease    0.870   0.876    0.00      33      0.872
    P00439    G247V         Disease    0.976   0.895    0.00      51      0.942
    P00439    G257C         Disease    0.879   0.599    0.04      19      0.776
    P00439    G337V         Disease    0.489   0.638    0.14      23      0.748
    P00439    G344R         Disease    0.926   0.941    0.00      70      0.950
    P00439    G344V         Disease    0.920   0.931    0.00      60      0.949
    P00439    H146Y         Disease    0.790   0.983    0.00      41      0.871
    P00439    H170D         Disease    0.830   0.948    0.02      39      0.878
    P00439    H170R         Disease    0.786   0.867    0.04      25      0.838
    P00439    H201R         Disease    0.901   0.473    0.50      28      0.654
    P00439    H201Y         Disease    0.541   0.824    0.02      33      0.619
    P00439    H264L         Disease    0.568   0.834    0.18      30      0.841
    P00439    H271Y         Disease    0.886   0.925    0.01      36      0.886
    P00439    I164T         Disease    0.680   0.775    0.02      23      0.818
    P00439    I174T         Disease    0.802   0.863    0.01      21      0.861
    P00439    I174V         Disease    0.483   0.549    0.18      11      0.467
    P00439    I224M         Disease    0.692   0.860    0.00      24      0.862
    P00439    I269L         Disease    0.268   0.890    0.33      20      0.521
    P00439    I283F         Disease    0.434   0.723    0.66      21      0.498
    P00439    I283N         Disease    0.614   0.765    0.24      33      0.823
    P00439    I306V         Disease    0.559   0.409    0.10      22      0.610
    P00439    I318T         Disease    0.793   0.737    0.01      18      0.817
    P00439    K274E    Polymorphism    0.232   0.473    1.00      18      0.225
    P00439    K341R         Disease    0.335   0.398    0.82      27      0.329
    P00439    K341T         Disease    0.870   0.730    0.01      42      0.855
    P00439    L194P         Disease    0.935   0.853    0.01      47      0.892
    P00439    L212P         Disease    0.780   0.899    0.03      40      0.869
    P00439    L213P         Disease    0.974   0.962    0.00      47      0.928
    P00439    L242F         Disease    0.783   0.357    0.02      20      0.630
    P00439    L248P         Disease    0.868   0.923    0.00      36      0.882
    P00439    L249F         Disease    0.888   0.470    0.01      22      0.694
    P00439    L255S         Disease    0.444   0.651    0.00      23      0.750
    P00439    L255V         Disease    0.761   0.449    0.02      18      0.669
    P00439    L311P         Disease    0.944   0.937    0.00      27      0.896
    P00439    L333F         Disease    0.765   0.799    0.01      35      0.848
    P00439    L347F         Disease    0.800   0.524    0.01      30      0.769
    P00439    L348V         Disease    0.857   0.552    0.09      50      0.816
    P00439    L430P         Disease    0.836   0.896    0.01      44      0.886
    P00439    M276I         Disease    0.340   0.442    0.39       0      0.513
    P00439    M276V         Disease    0.183   0.614    0.50       1      0.499
    P00439    N167I         Disease    0.708   0.512    0.16      23      0.727
    P00439    N167S         Disease    0.207   0.352    0.75      14      0.256
    P00439    N207D         Disease    0.439   0.486    0.02      25      0.539
    P00439    N207S         Disease    0.346   0.307    0.05      13      0.440
    P00439    P173T         Disease    0.390   0.903    0.02      31      0.797
    P00439    P175A         Disease    0.381   0.856    0.07      34      0.768
    P00439    P211T         Disease    0.420   0.528    0.22      10      0.477
    P00439    P225R         Disease    0.933   0.915    0.00      44      0.903
    P00439    P225T         Disease    0.814   0.889    0.00      36      0.880
    P00439    P244L         Disease    0.934   0.779    0.01      33      0.864
    P00439    P281L         Disease    0.858   0.923    0.00      26      0.881
    P00439    P314H         Disease    0.831   0.236    0.01      22      0.572
    P00439    P362T         Disease    0.574   0.378    0.03      20      0.621
    P00439    P366H         Disease    0.592   0.275    0.05      32      0.598
    P00439    P407S         Disease    0.265   0.372    0.74       7      0.274
    P00439    Q160P         Disease    0.496   0.823    0.17      33      0.810
    P00439    Q304R         Disease    0.927   0.803    0.01      21      0.855
    P00439    R155P         Disease    0.925   0.988    0.03      41      0.891
    P00439    R157N         Disease    0.912   0.967    0.01      34      0.885
    P00439    R158Q         Disease    0.840   0.977    0.00      39      0.881
    P00439    R158W         Disease    0.979   0.972    0.00      47      0.926
    P00439    R169H         Disease    0.718   0.721    0.01      28      0.821
    P00439    R176L         Disease    0.419   0.816    0.63      27      0.597
    P00439    R176P         Disease    0.701   0.941    0.19      24      0.862
    P00439    R241C         Disease    0.797   0.525    0.05      30      0.735
    P00439    R241H         Disease    0.507   0.206    0.13      12      0.419
    P00439    R241L         Disease    0.463   0.424    0.30      22      0.535
    P00439    R243Q         Disease    0.791   0.705    0.04      44      0.784
    P00439    R252G         Disease    0.897   0.835    0.02      30      0.830
    P00439    R252Q         Disease    0.804   0.800    0.08      31      0.772
    P00439    R252W         Disease    0.971   0.868    0.00      38      0.923
    P00439    R261P         Disease    0.914   0.978    0.00      62      0.943
    P00439    R261Q         Disease    0.834   0.923    0.05      41      0.872
    P00439    R270K         Disease    0.691   0.909    0.00      60      0.915
    P00439    R270S         Disease    0.803   0.938    0.00      57      0.946
    P00439    R297C         Disease    0.217   0.625    0.01      36      0.668
    P00439    R297H         Disease    0.515   0.358    0.09      22      0.575
    P00439    R408Q         Disease    0.682   0.958    0.01      36      0.863
    P00439    R408W         Disease    0.960   0.960    0.00      42      0.889
    P00439    R413P         Disease    0.797   0.968    0.17      45      0.883
    P00439    R413S         Disease    0.607   0.920    0.27      37      0.635
    P00439    S110C         Disease    0.537   0.199    0.06      40      0.428
    P00439    S231F         Disease    0.951   0.776    0.00      30      0.868
    P00439    S231P         Disease    0.897   0.932    0.02      49      0.928
    P00439    S273F         Disease    0.889   0.780    0.01      22      0.848
    P00439    S303P         Disease    0.879   0.912    0.02      47      0.896
    P00439    S310F         Disease    0.910   0.770    0.00      31      0.833
    P00439    S349L         Disease    0.804   0.940    0.00      45      0.888
    P00439    S349P         Disease    0.904   0.963    0.00      57      0.946
    P00439    S350T         Disease    0.798   0.814    0.01      54      0.923
    P00439    T124I         Disease    0.449   0.286    0.02      17      0.408
    P00439    T238P         Disease    0.904   0.975    0.00      40      0.893
    P00439    T278A         Disease    0.622   0.536    0.11      21      0.735
    P00439    T278N         Disease    0.857   0.629    0.07      26      0.808
    P00439    T372S         Disease    0.554   0.444    0.03      20      0.637
    P00439    T380M         Disease    0.903   0.470    0.05      44      0.720
    P00439    T418P         Disease    0.859   0.983    0.00      39      0.882
    P00439    V177L         Disease    0.582   0.714    0.04      27      0.594
    P00439    V190A         Disease    0.770   0.422    0.00      22      0.655
    P00439    V230I         Disease    0.388   0.108    0.40      -1      0.182
    P00439    V245A         Disease    0.459   0.769    0.11      33      0.570
    P00439    V245E         Disease    0.804   0.913    0.00      65      0.939
    P00439    V245L         Disease    0.636   0.892    0.02      33      0.863
    P00439    V388L         Disease    0.458   0.831    0.06      33      0.628
    P00439    V388M         Disease    0.648   0.830    0.00      40      0.820
    P00439    Y154N         Disease    0.899   0.940    0.00      37      0.892
    P00439    Y204C         Disease    0.599   0.269    0.09      37      0.520
    P00439    Y206D         Disease    0.958   0.886    0.01      44      0.905
    P00439    Y277C         Disease    0.959   0.844    0.01      44      0.895
    P00439    Y277D         Disease    0.910   0.920    0.07      39      0.891
    P00439    Y325C         Disease    0.950   0.884    0.00      51      0.936
    P00439    Y343C         Disease    0.940   0.883    0.00      64      0.941
    P00439    Y377C         Disease    0.254   0.739    0.17      51      0.477
    P00439    Y386C         Disease    0.951   0.912    0.00      59      0.946
    P00439    Y387H         Disease    0.703   0.554    0.00      45      0.804
    P00439    Y414C         Disease    0.961   0.854    0.00      60      0.943
    P00441      A5S         Disease       NA   0.918    0.00      27      0.784
    P00441      A5T         Disease       NA   0.909    0.00      42      0.864
    P00441      A5V         Disease       NA   0.923    0.00      32      0.858
    P00441      C7F         Disease       NA   0.732    0.00      34      0.802
    P00441      L9Q         Disease       NA   0.859    0.00      43      0.811
    P00441      L9V         Disease       NA   0.781    0.14       4      0.517
    P00441      V8E         Disease       NA   0.877    0.00      53      0.752
    P00441     A90T         Disease    0.401   0.681    0.25       4      0.435
    P00441     A90V         Disease    0.429   0.762    0.34       7      0.434
    P00441     D77Y         Disease    0.807   0.862    0.00      48      0.890
    P00441     D91A         Disease    0.335   0.565    0.18      23      0.498
    P00441     D91V         Disease    0.540   0.606    0.05      28      0.565
    P00441     E22G         Disease       NA   0.474    0.13      22      0.500
    P00441     E22K         Disease       NA   0.552    0.41      16      0.431
    P00441     E50K         Disease    0.264   0.777    0.12      46      0.627
    P00441     F21C         Disease       NA   0.911    0.00      52      0.892
    P00441     F46C         Disease    0.949   0.820    0.00      47      0.905
    P00441     G13R         Disease       NA   0.558    0.06      39      0.787
    P00441     G17S         Disease       NA   0.888    0.00      52      0.889
    P00441     G38R         Disease    0.955   0.918    0.00      55      0.943
    P00441     G42D         Disease    0.800   0.830    0.00      63      0.922
    P00441     G42S         Disease    0.578   0.829    0.10      52      0.693
    P00441     G73S         Disease    0.901   0.861    0.01      40      0.864
    P00441     G86R         Disease    0.956   0.897    0.02      50      0.936
    P00441     G94A         Disease    0.488   0.766    0.03      53      0.688
    P00441     G94C         Disease    0.678   0.872    0.04      50      0.853
    P00441     G94D         Disease    0.855   0.843    0.00      67      0.925
    P00441     G94R         Disease    0.847   0.902    0.00      68      0.902
    P00441     G94V         Disease    0.739   0.829    0.00      57      0.912
    P00441     H44R         Disease    0.372   0.853    0.28      56      0.666
    P00441     H47R         Disease    0.972   0.892    0.00      71      0.946
    P00441     H49Q         Disease    0.939   0.848    0.00      69      0.937
    P00441     H49R         Disease    0.915   0.896    0.00      73      0.935
    P00441     H81A         Disease    0.915   0.824    0.00      71      0.928
    P00441     L39R         Disease    0.746   0.917    0.01      76      0.935
    P00441     L39V         Disease    0.559   0.849    0.01      60      0.858
    P00441     L68R         Disease    0.218   0.468    0.36      -7      0.288
    P00441     L85F         Disease    0.660   0.745    0.08      40      0.757
    P00441     L85V         Disease    0.572   0.814    0.00      51      0.883
    P00441     N66S         Disease    0.851   0.842    0.00      56      0.882
    P00441     N87S         Disease    0.853   0.872    0.00      45      0.847
    P00441     Q23L         Disease       NA   0.812    0.03      42      0.693
    P00441     T55R         Disease    0.801   0.838    0.02      44      0.852
    P00441     V15G         Disease       NA   0.851    0.00      47      0.870
    P00441     V15M         Disease       NA   0.911    0.00      53      0.893
    P00441     V88A         Disease    0.602   0.665    0.00      41      0.788
    P00441     V98M         Disease    0.443   0.559    0.21      32      0.490
    P00441    A146T         Disease    0.627   0.834    0.00      40      0.771
    P00441    C147R         Disease    0.984   0.950    0.00      70      0.953
    P00441    D102G         Disease    0.717   0.744    0.10      53      0.785
    P00441    D102N         Disease    0.638   0.665    0.01      43      0.700
    P00441    D125G         Disease    0.944   0.869    0.00      67      0.935
    P00441    D125V         Disease    0.981   0.863    0.00      69      0.945
    P00441    D126H         Disease    0.979   0.863    0.00      68      0.948
    P00441    E101G         Disease    0.368   0.317    0.26      20      0.455
    P00441    E101K         Disease    0.158   0.399    0.79     -11      0.158
    P00441    G109V         Disease    0.924   0.765    0.00      53      0.912
    P00441    G115A         Disease    0.882   0.807    0.00      58      0.922
    P00441    G148R         Disease    0.970   0.945    0.00      68      0.949
    P00441    I105F         Disease    0.716   0.818    0.00      39      0.836
    P00441    I113M         Disease    0.709   0.854    0.00      49      0.897
    P00441    I113T         Disease    0.708   0.795    0.00      49      0.891
    P00441    I114T         Disease    0.711   0.687    0.00      46      0.805
    P00441    I150T         Disease    0.737   0.920    0.00      55      0.921
    P00441    I152T         Disease    0.338   0.733    0.14      34      0.593
    P00441    L107V         Disease    0.654   0.794    0.06      34      0.749
    P00441    L127S         Disease    0.936   0.916    0.00      33      0.903
    P00441    L145F         Disease    0.459   0.601    0.03      34      0.781
    P00441    L145S         Disease    0.443   0.815    0.01      24      0.707
    P00441    N140K         Disease    0.687   0.868    0.00      49      0.897
    P00441    R116G         Disease    0.908   0.842    0.00      60      0.926
    P00441    S106L         Disease    0.481   0.603    0.06      26      0.763
    P00441    S135N         Disease    0.876   0.730    0.00      54      0.916
    P00441    V119L         Disease    0.581   0.870    0.00      43      0.865
    P00441    V149G         Disease    0.837   0.798    0.00      48      0.872
    P00441    V149I         Disease    0.201   0.354    0.44      10      0.280
    P00450    D544E    Polymorphism    0.495   0.435    0.01      54      0.654
    P00450    P477L    Polymorphism    0.969   0.493    0.00      42      0.928
    P00450    R367C    Polymorphism    0.568   0.633    0.00      32      0.642
    P00450    T841R    Polymorphism    0.629   0.359    0.02      24      0.585
    P00451     A97P         Disease    0.235   0.918    0.00      -4      0.673
    P00451     D75E         Disease    0.033   0.827    0.21      30      0.272
    P00451     D75V    Polymorphism    0.090   0.830    0.00      48      0.736
    P00451     D75Y         Disease    0.157   0.933    0.00      52      0.859
    P00451     E30V         Disease       NA   0.748    0.01      52      0.748
    P00451     E72K         Disease    0.104   0.689    0.00      40      0.254
    P00451     E98K         Disease    0.111   0.806    0.00      31      0.371
    P00451     G41C         Disease       NA   0.522    0.04      28      0.751
    P00451     G89D         Disease    0.930   0.894    0.00      29      0.893
    P00451     G89V         Disease    0.944   0.744    0.00      36      0.889
    P00451     G92A         Disease    0.861   0.788    0.00      46      0.891
    P00451     G92V         Disease    0.944   0.805    0.00      53      0.935
    P00451     K67E         Disease    0.450   0.836    0.00      45      0.861
    P00451     K67N         Disease    0.536   0.796    0.00      45      0.867
    P00451     L26P         Disease       NA   0.804    0.00      34      0.841
    P00451     L26R         Disease       NA   0.611    0.00      53      0.745
    P00451     L69P         Disease    0.136   0.590    0.00      21      0.496
    P00451     R22T         Disease       NA   0.915    0.00      59      0.857
    P00451     R48C         Disease       NA   0.628    0.00      45      0.763
    P00451     R48K         Disease       NA   0.225    0.14      20      0.319
    P00451     S19R         Disease       NA   0.428    0.01      13      0.336
    P00451     V99D         Disease    0.301   0.832    0.00      42      0.709
    P00451     W33G         Disease       NA   0.913    0.00      55      0.901
    P00451     Y24C         Disease       NA   0.954    0.00      56      0.911
    P00451     Y25C         Disease       NA   0.936    0.00      53      0.893
    P00451     Y35C         Disease       NA   0.905    0.00      55      0.897
    P00451     Y35H         Disease       NA   0.772    0.00      46      0.847
    P00451    A111T         Disease    0.774   0.728    0.01     -13      0.796
    P00451    A111V         Disease    0.834   0.732    0.02      32      0.837
    P00451    A219D         Disease       NA   0.413    0.00      60      0.678
    P00451    A219T         Disease       NA   0.134    0.02      48      0.211
    P00451    A303E         Disease    0.168   0.530    0.12      49      0.599
    P00451    A303P         Disease    0.235   0.703    0.17      42      0.621
    P00451    A315V         Disease    0.120   0.322    0.08       9      0.230
    P00451    A488G         Disease    0.708   0.955    0.12       7      0.801
    P00451    A663V         Disease    0.345   0.194    0.05       8      0.316
    P00451    A723T         Disease    0.287   0.218    0.08     -36      0.304
    P00451    C172W         Disease    0.942   0.891    0.00      57      0.943
    P00451    C198G         Disease       NA   0.901    0.00      41      0.865
    P00451    C267Y         Disease    0.315   0.823    0.00      48      0.717
    P00451    C329F         Disease    0.560   0.749    0.00      39      0.845
    P00451    C348R         Disease    0.553   0.952    0.00      32      0.792
    P00451    C348S         Disease    0.331   0.941    0.00       9      0.722
    P00451    C348Y         Disease    0.621   0.970    0.00      19      0.846
    P00451    D101G         Disease    0.171   0.926    0.00      30      0.728
    P00451    D101H         Disease    0.283   0.862    0.00      43      0.683
    P00451    D101V         Disease    0.248   0.828    0.00      35      0.709
    P00451    D135G         Disease    0.856   0.809    0.01      48      0.846
    P00451    D135Y         Disease    0.958   0.815    0.00      53      0.943
    P00451    D145H         Disease    0.149   0.500    0.00      13      0.556
    P00451    D186G         Disease    0.171   0.894    0.00      51      0.843
    P00451    D186Y         Disease    0.369   0.899    0.00      24      0.772
    P00451    D222V         Disease       NA   0.824    0.00      53      0.879
    P00451    D478N         Disease    0.895   0.820    0.00      28      0.896
    P00451    D544N         Disease    0.893   0.766    0.00      43      0.875
    P00451    D561G         Disease    0.905   0.932    0.00      49      0.935
    P00451    D561H         Disease    0.957   0.883    0.00      48      0.915
    P00451    D561Y         Disease    0.974   0.935    0.00      54      0.961
    P00451    D579A         Disease    0.518   0.307    0.03      32      0.617
    P00451    D579H         Disease    0.700   0.350    0.07      40      0.632
    P00451    D588G         Disease    0.917   0.897    0.00      45      0.912
    P00451    D588Y         Disease    0.978   0.896    0.00      52      0.952
    P00451    E129V         Disease    0.930   0.648    0.00      44      0.834
    P00451    E132D         Disease    0.089   0.083    0.42      25      0.119
    P00451    E141K         Disease    0.592   0.242    0.02      52      0.645
    P00451    E223K         Disease       NA   0.899    0.00      60      0.843
    P00451    E284K         Disease    0.508   0.363    0.01      47      0.654
    P00451    E291G         Disease    0.166   0.385    0.08      44      0.318
    P00451    E291K         Disease    0.111   0.255    0.14      49      0.241
    P00451    E340K         Disease    0.269   0.184    0.01       3      0.246
    P00451    E409G         Disease    0.729   0.916    0.00      24      0.856
    P00451    E475K         Disease    0.130   0.631    0.00       7      0.298
    P00451    E739K         Disease    0.308   0.341    0.15      38      0.541
    P00451    F214V         Disease       NA   0.685    0.04      24      0.534
    P00451    F295L         Disease    0.069   0.295    0.90      -5      0.209
    P00451    F312S         Disease    0.203   0.500    0.50      25      0.406
    P00451    F455C         Disease    0.679   0.958    0.00       0      0.830
    P00451    F484C         Disease    0.700   0.961    0.00      25      0.858
    P00451    F677L         Disease    0.671   0.464    0.05       3      0.634
    P00451    F698L         Disease    0.245   0.096    0.49      26      0.163
    P00451    G121S         Disease    0.882   0.668    0.00      42      0.857
    P00451    G130R         Disease    0.948   0.767    0.00      62      0.924
    P00451    G164D         Disease       NA   0.792    0.00      50      0.860
    P00451    G164V         Disease       NA   0.508    0.00      41      0.801
    P00451    G193R         Disease       NA   0.843    0.00      60      0.897
    P00451    G224W         Disease       NA   0.360    0.00      56      0.663
    P00451    G255V         Disease    0.242   0.798    0.00       2      0.661
    P00451    G263S         Disease    0.148   0.398    0.03      44      0.364
    P00451    G266E         Disease    0.070   0.280    0.47      46      0.186
    P00451    G278R         Disease    0.268   0.561    0.05      64      0.830
    P00451    G323E         Disease    0.940   0.886    0.00      58      0.944
    P00451    G439D         Disease    0.888   0.918    0.00      54      0.902
    P00451    G439S         Disease    0.819   0.781    0.00      36      0.811
    P00451    G439V         Disease    0.909   0.764    0.00      52      0.920
    P00451    G466E         Disease    0.392   0.842    0.00      24      0.667
    P00451    G474E         Disease    0.661   0.404    0.00      43      0.655
    P00451    G474R         Disease    0.736   0.351    0.00      19      0.612
    P00451    G477V         Disease    0.709   0.466    0.02      13      0.693
    P00451    G498R         Disease    0.970   0.846    0.00      28      0.923
    P00451    G513S         Disease    0.136   0.324    0.12      11      0.235
    P00451    G705V         Disease    0.971   0.784    0.00      50      0.921
    P00451    G710W         Disease    0.922   0.232    0.01      42      0.602
    P00451    G720D         Disease    0.665   0.907    0.01      59      0.915
    P00451    G720S         Disease    0.541   0.794    0.01      22      0.734
    P00451    H113R         Disease    0.123   0.121    0.57       4      0.109
    P00451    H113Y         Disease    0.147   0.352    0.05      40      0.157
    P00451    H275L         Disease    0.144   0.588    0.00      40      0.625
    P00451    I307S         Disease    0.198   0.500    0.00       6      0.551
    P00451    I331V         Disease    0.109   0.074    0.38       8      0.120
    P00451    I405F         Disease    0.354   0.801    0.02      15      0.719
    P00451    I405S         Disease    0.419   0.826    0.00      14      0.776
    P00451    I438F         Disease    0.300   0.816    0.00       3      0.599
    P00451    I494T         Disease    0.767   0.766    0.00      26      0.859
    P00451    I522Y         Disease    0.663   0.568    0.00      11      0.763
    P00451    I567T         Disease    0.435   0.693    0.00      29      0.805
    P00451    I585R         Disease    0.383   0.198    0.86      11      0.196
    P00451    I585T         Disease    0.218   0.218    0.13      16      0.197
    P00451    K108T         Disease    0.160   0.692    0.00      33      0.625
    P00451    K185T         Disease    0.160   0.381    0.00      44      0.366
    P00451    K427I         Disease    0.485   0.136    0.00      -3      0.247
    P00451    K444R         Disease    0.729   0.891    0.00      -7      0.830
    P00451    K529E         Disease    0.259   0.289    0.04      49      0.270
    P00451    L117F         Disease    0.166   0.192    0.26      -2      0.194
    P00451    L117R         Disease    0.262   0.417    0.00      37      0.534
    P00451    L217H         Disease       NA   0.650    0.00      10      0.583
    P00451    L326P         Disease    0.643   0.767    0.06      28      0.795
    P00451    L327P         Disease    0.643   0.720    0.00      37      0.847
    P00451    L327V         Disease    0.213   0.237    0.01      13      0.324
    P00451    L431F         Disease    0.259   0.382    0.33       1      0.338
    P00451    L431S         Disease    0.122   0.509    0.00      15      0.296
    P00451    L594Q         Disease    0.657   0.813    0.00      43      0.829
    P00451    L644V         Disease    0.257   0.421    0.16       0      0.379
    P00451    L650F         Disease    0.399   0.138    0.31     -15      0.186
    P00451    L659P         Disease    0.610   0.818    0.00      30      0.860
    P00451    L725Q         Disease    0.552   0.419    0.00      21      0.599
    P00451    M110V         Disease    0.062   0.118    0.07      33      0.125
    P00451    M339T         Disease    0.316   0.825    0.00      51      0.853
    P00451    M586V         Disease    0.239   0.079    0.14       6      0.114
    P00451    M633I         Disease    0.102   0.698    0.00      38      0.240
    P00451    M681I         Disease    0.214   0.125    0.10      30      0.209
    P00451    M699T         Disease    0.497   0.809    0.00      26      0.723
    P00451    M699V         Disease    0.298   0.645    0.31     -19      0.443
    P00451    M701I         Disease    0.235   0.174    0.14      44      0.292
    P00451    M721I         Disease    0.288   0.764    0.01      54      0.721
    P00451    M721L         Disease    0.180   0.746    0.32      48      0.395
    P00451    N163K         Disease       NA   0.202    0.08      34      0.373
    P00451    N254I         Disease       NA   0.860    0.00      58      0.898
    P00451    N299I         Disease    0.109   0.233    0.00      33      0.247
    P00451    N583S         Disease    0.254   0.095    0.12      15      0.203
    P00451    N601D         Disease    0.880   0.811    0.00       2      0.885
    P00451    N601K         Disease    0.925   0.856    0.00      15      0.860
    P00451    N609I         Disease    0.604   0.866    0.00      43      0.869
    P00451    N631K         Disease    0.214   0.891    0.00      32      0.728
    P00451    N631S         Disease    0.258   0.748    0.00      37      0.577
    P00451    N637D         Disease    0.888   0.908    0.00      51      0.931
    P00451    N637S         Disease    0.906   0.873    0.00      33      0.905
    P00451    N713I         Disease    0.606   0.171    0.00      33      0.380
    P00451    P165S         Disease       NA   0.797    0.00       0      0.698
    P00451    P262L         Disease    0.206   0.526    0.00      12      0.624
    P00451    P470L         Disease    0.967   0.690    0.00     -35      0.740
    P00451    P470R         Disease    0.968   0.759    0.00      15      0.918
    P00451    P470T         Disease    0.956   0.780    0.00      -1      0.906
    P00451    P540T         Disease    0.955   0.789    0.00      29      0.901
    P00451    P947R         Disease       NA   0.093    0.22      14      0.067
    P00451    Q584H         Disease    0.431   0.319    0.00      42      0.450
    P00451    Q584K         Disease    0.186   0.412    0.00      37      0.293
    P00451    Q584R         Disease    0.227   0.235    0.00      40      0.359
    P00451    Q664P         Disease    0.184   0.557    0.00     -16      0.324
    P00451    R301C         Disease    0.457   0.950    0.00      54      0.908
    P00451    R301H         Disease    0.254   0.692    0.16      45      0.502
    P00451    R301L         Disease    0.171   0.797    0.00      40      0.668
    P00451    R391C         Disease    0.718   0.950    0.00      53      0.904
    P00451    R391H         Disease    0.494   0.707    0.08       8      0.536
    P00451    R391P         Disease    0.538   0.917    0.04       9      0.840
    P00451    R437P         Disease    0.366   0.918    0.00       2      0.722
    P00451    R437W         Disease    0.619   0.902    0.00      44      0.784
    P00451    R490G         Disease    0.842   0.962    0.01      34      0.884
    P00451    R503H         Disease    0.234   0.283    0.08      -8      0.227
    P00451    R546W         Disease    0.807   0.420    0.01      48      0.633
    P00451    R550C         Disease    0.769   0.818    0.00      51      0.902
    P00451    R550G         Disease    0.465   0.788    0.01      39      0.739
    P00451    R550H         Disease    0.451   0.373    0.01      50      0.504
    P00451    R560T         Disease    0.364   0.615    0.00      58      0.657
    P00451    R602G         Disease    0.310   0.676    0.01      29      0.606
    P00451    R612C         Disease    0.738   0.782    0.00      50      0.877
    P00451    R717L         Disease    0.436   0.237    0.01      39      0.392
    P00451    R717W         Disease    0.817   0.623    0.00      46      0.785
    P00451    R795G    Polymorphism    0.063   0.140    0.27      30      0.116
    P00451    S138R         Disease    0.174   0.355    0.04      54      0.372
    P00451    S176P         Disease    0.216   0.535    0.06      31      0.390
    P00451    S179P         Disease    0.216   0.930    0.00      37      0.724
    P00451    S189L         Disease    0.166   0.731    0.00      22      0.407
    P00451    S202N         Disease       NA   0.257    0.01     -10      0.364
    P00451    S202R         Disease       NA   0.378    0.00      26      0.588
    P00451    S308L         Disease    0.166   0.284    0.31      19      0.146
    P00451    S392L         Disease       NA   0.349    0.04     -44      0.530
    P00451    S392P         Disease       NA   0.601    0.09     -18      0.475
    P00451    S553P         Disease    0.405   0.737    0.02      41      0.782
    P00451    S554C         Disease    0.943   0.974    0.00      41      0.911
    P00451    S554G         Disease    0.843   0.955    0.00      39      0.890
    P00451    S577F         Disease    0.659   0.580    0.00      33      0.779
    P00451    S596P         Disease    0.498   0.668    0.01      42      0.798
    P00451    S603I         Disease    0.956   0.912    0.00      35      0.926
    P00451    S603R         Disease    0.943   0.921    0.00      44      0.913
    P00451    S635N         Disease    0.414   0.359    0.00      -8      0.563
    P00451    T137A         Disease    0.439   0.248    0.01      38      0.411
    P00451    T137I         Disease    0.666   0.354    0.00      35      0.643
    P00451    T252I         Disease       NA   0.268    0.00      24      0.405
    P00451    T294I         Disease    0.131   0.518    0.03      20      0.236
    P00451    T314A         Disease    0.075   0.558    0.02      13      0.153
    P00451    T314I         Disease    0.131   0.654    0.00      13      0.299
    P00451    T454I         Disease    0.323   0.637    0.00       8      0.639
    P00451    T479R         Disease    0.233   0.436    0.00      33      0.388
    P00451    T541S         Disease    0.205   0.362    0.00      18      0.328
    P00451    T686R         Disease    0.430   0.360    0.00      60      0.491
    P00451    V104D         Disease    0.301   0.412    0.02      39      0.584
    P00451    V147D         Disease    0.336   0.848    0.00      52      0.864
    P00451    V159A         Disease    0.116   0.157    0.24      24      0.169
    P00451    V181E         Disease    0.243   0.641    0.15      65      0.520
    P00451    V181M         Disease    0.198   0.370    0.01      49      0.488
    P00451    V220G         Disease       NA   0.769    0.00      44      0.841
    P00451    V253F         Disease       NA   0.355    0.00      -6      0.556
    P00451    V285G         Disease    0.228   0.397    0.00      28      0.483
    P00451    V297A         Disease    0.116   0.075    0.19      21      0.107
    P00451    V345A         Disease    0.261   0.590    0.00      59      0.564
    P00451    V345L         Disease    0.170   0.620    0.01      32      0.385
    P00451    V556D         Disease    0.728   0.809    0.00      59      0.908
    P00451    V578A         Disease    0.384   0.197    0.01      15      0.222
    P00451    V653A         Disease    0.400   0.101    0.07     -27      0.212
    P00451    V653M         Disease    0.547   0.123    0.01     -41      0.379
    P00451    V682F         Disease    0.439   0.161    0.06       7      0.250
    P00451    V727F         Disease    0.565   0.709    0.05      58      0.867
    P00451    W274C         Disease    0.449   0.912    0.00      41      0.864
    P00451    W401G         Disease    0.853   0.579    0.01      44      0.799
    P00451    W412G         Disease    0.853   0.924    0.00      45      0.898
    P00451    W412R         Disease    0.888   0.881    0.00      40      0.908
    P00451    W532G         Disease    0.950   0.905    0.00      50      0.943
    P00451    W604C         Disease    0.962   0.940    0.00      57      0.961
    P00451    Y133C         Disease    0.962   0.910    0.00      52      0.956
    P00451    Y155H         Disease    0.221   0.808    0.00      53      0.850
    P00451    Y365C         Disease    0.287   0.389    0.00     -39      0.553
    P00451    Y442C         Disease    0.705   0.959    0.00      40      0.869
    P00451    Y450D         Disease    0.543   0.891    0.00      19      0.852
    P00451    Y450N         Disease    0.503   0.837    0.00      18      0.801
    P00451    Y492C         Disease    0.796   0.921    0.00      41      0.884
    P00451    Y492H         Disease    0.476   0.742    0.00      15      0.627
    P00451    Y605H         Disease    0.834   0.811    0.00      34      0.828
    P00451    Y605S         Disease    0.876   0.867    0.00       6      0.889
    P00451    Y639C         Disease    0.653   0.714    0.00      27      0.838
    P00451    Y683C         Disease    0.829   0.500    0.01      40      0.785
    P00451    Y683N         Disease    0.679   0.267    0.10      32      0.584
    P00451    Y742C         Disease    0.524   0.563    0.01      31      0.728
    P00451   A1610S         Disease       NA   0.096    1.00     -34      0.027
    P00451   A1798P         Disease    0.937   0.906    0.00      40      0.912
    P00451   A1853T         Disease    0.178   0.157    0.32      36      0.167
    P00451   A1853V         Disease    0.382   0.298    0.01      32      0.268
    P00451   A1939T         Disease    0.444   0.535    0.00      52      0.538
    P00451   A1939V         Disease    0.494   0.604    0.00      55      0.670
    P00451   A2058P         Disease    0.645   0.920    0.00      55      0.913
    P00451   A2070V         Disease    0.494   0.887    0.00      52      0.821
    P00451   A2211P         Disease    0.869   0.893    0.00      53      0.892
    P00451   A2220P         Disease    0.444   0.837    0.02      49      0.757
    P00451   C1877R         Disease    0.974   0.827    0.00      64      0.953
    P00451   C2040Y         Disease    0.952   0.944    0.01      71      0.943
    P00451   C2193G         Disease    0.866   0.846    0.01      62      0.898
    P00451   C2345S         Disease       NA   0.948    0.00      61      0.924
    P00451   C2345Y         Disease       NA   0.944    0.00      70      0.934
    P00451   D1727V         Disease       NA   0.755    0.00      51      0.853
    P00451   D1788H         Disease    0.731   0.899    0.00      52      0.903
    P00451   D1865N         Disease    0.911   0.881    0.00      54      0.913
    P00451   D1865Y         Disease    0.979   0.922    0.00      64      0.961
    P00451   D2093G         Disease    0.822   0.935    0.02      64      0.940
    P00451   D2093Y         Disease    0.945   0.906    0.00      69      0.930
    P00451   D2307A         Disease    0.568   0.773    0.02      59      0.811
    P00451   E1057K         Disease       NA   0.202    0.00      36      0.211
    P00451   E1701K         Disease       NA   0.160    0.22      47      0.280
    P00451   E1723K         Disease       NA   0.897    0.00      59      0.819
    P00451   E1848G         Disease    0.554   0.566    0.52      33      0.476
    P00451   E1894G         Disease    0.554   0.859    0.00      47      0.878
    P00451   E1904D         Disease    0.861   0.745    0.00      32      0.877
    P00451   E1904K         Disease    0.929   0.870    0.00      49      0.901
    P00451   E2018G         Disease    0.554   0.313    0.78      62      0.770
    P00451   E2200D         Disease    0.201   0.764    0.03      35      0.353
    P00451   F1804S         Disease    0.670   0.370    0.00      29      0.614
    P00451   F1982I         Disease    0.256   0.560    0.01      56      0.532
    P00451   F2120C         Disease    0.835   0.870    0.00      57      0.934
    P00451   F2120L         Disease    0.355   0.830    0.02      49      0.804
    P00451   F2145C         Disease    0.776   0.935    0.00      68      0.942
    P00451   F2279C         Disease    0.841   0.733    0.00      55      0.889
    P00451   F2279I         Disease    0.528   0.681    0.00      50      0.801
    P00451   G1769R         Disease    0.768   0.191    0.22      41      0.540
    P00451   G1779E         Disease    0.971   0.881    0.00      60      0.959
    P00451   G1779R         Disease    0.976   0.867    0.00      63      0.957
    P00451   G1869D         Disease    0.968   0.879    0.00      72      0.956
    P00451   G1869V         Disease    0.975   0.787    0.00      63      0.954
    P00451   G1872E         Disease    0.969   0.879    0.00      67      0.959
    P00451   G1942A         Disease    0.932   0.830    0.00      55      0.941
    P00451   G1967D         Disease    0.968   0.906    0.00      73      0.950
    P00451   G1979V         Disease    0.482   0.756    0.00      57      0.860
    P00451   G2000A         Disease    0.539   0.320    0.07      55      0.653
    P00451   G2022D         Disease    0.703   0.442    0.01      65      0.851
    P00451   G2028R         Disease    0.975   0.868    0.01      71      0.954
    P00451   G2045E         Disease    0.912   0.944    0.00      64      0.952
    P00451   G2045V         Disease    0.927   0.871    0.02      50      0.898
    P00451   G2107S         Disease    0.372   0.888    0.00      61      0.898
    P00451   G2198V         Disease    0.935   0.860    0.00      48      0.909
    P00451   G2304V         Disease    0.512   0.841    0.00      60      0.817
    P00451   G2344C         Disease       NA   0.921    0.00      57      0.748
    P00451   G2344S         Disease       NA   0.874    0.01      57      0.737
    P00451   H1066Y         Disease       NA   0.259    0.00      11      0.134
    P00451   H1867P         Disease    0.516   0.429    0.02      71      0.789
    P00451   H1867R         Disease    0.298   0.226    0.03      63      0.425
    P00451   H1973L         Disease    0.361   0.472    0.58      67      0.491
    P00451   H1980P         Disease    0.440   0.589    0.01      56      0.671
    P00451   H1980Y         Disease    0.331   0.444    0.32      56      0.542
    P00451   H2174D         Disease       NA   0.420    0.50      70      0.286
    P00451   I1698T         Disease       NA   0.167    0.19      -1      0.219
    P00451   I1782R         Disease    0.914   0.783    0.00      50      0.922
    P00451   I1901F         Disease    0.456   0.492    0.00      47      0.751
    P00451   I2051S         Disease    0.626   0.905    0.00      53      0.900
    P00451   I2056N         Disease    0.757   0.909    0.00      54      0.919
    P00451   I2117F         Disease    0.483   0.805    0.01      51      0.879
    P00451   I2117S         Disease    0.578   0.692    0.01      42      0.834
    P00451   I2204T         Disease    0.814   0.821    0.01      50      0.776
    P00451   I2209N         Disease    0.678   0.810    0.00      54      0.855
    P00451   I2281T         Disease    0.411   0.409    0.00      49      0.664
    P00451   K1289Q    Polymorphism       NA   0.238    0.15      26      0.143
    P00451   K1751Q         Disease       NA   0.832    0.00      48      0.864
    P00451   K1864E         Disease    0.319   0.521    0.00      49      0.562
    P00451   L1771P         Disease    0.803   0.322    0.08      36      0.552
    P00451   L1775F         Disease    0.879   0.603    0.02      51      0.889
    P00451   L1775V         Disease    0.845   0.635    0.02      50      0.884
    P00451   L1777P         Disease    0.774   0.690    0.00      29      0.747
    P00451   L1808F         Disease    0.472   0.295    0.22      45      0.508
    P00451   L1875P         Disease    0.752   0.712    0.00      32      0.848
    P00451   L1882P         Disease    0.803   0.874    0.00      29      0.868
    P00451   L1951F         Disease    0.872   0.767    0.00      51      0.841
    P00451   L1963P         Disease    0.937   0.925    0.00      46      0.913
    P00451   L1994P         Disease    0.500   0.602    0.00      40      0.788
    P00451   L2185S         Disease       NA   0.787    0.00      48      0.849
    P00451   L2185W         Disease       NA   0.807    0.00      56      0.886
    P00451   L2229F         Disease    0.508   0.839    0.00      49      0.737
    P00451   M1791T         Disease    0.106   0.374    0.43      28      0.143
    P00451   M1842I         Disease    0.251   0.115    0.07      46      0.253
    P00451   M1945V         Disease    0.120   0.224    0.06      58      0.201
    P00451   M1966I         Disease    0.165   0.457    0.20      57      0.257
    P00451   M1966V         Disease    0.115   0.399    0.38      58      0.237
    P00451   M2007I         Disease    0.322   0.728    0.01      50      0.625
    P00451   M2183R         Disease       NA   0.876    0.00      59      0.902
    P00451   M2183V         Disease       NA   0.620    0.12      45      0.526
    P00451   M2257V         Disease    0.067   0.396    0.12      25      0.112
    P00451   N1460K         Disease       NA   0.390    0.01      12      0.216
    P00451   N1941D         Disease    0.900   0.918    0.00      66      0.945
    P00451   N1941S         Disease    0.915   0.878    0.00      56      0.916
    P00451   N1971T         Disease    0.272   0.259    0.00      53      0.310
    P00451   N2038S         Disease    0.072   0.235    0.58      31      0.180
    P00451   N2148S         Disease    0.382   0.892    0.02      58      0.840
    P00451   N2157D         Disease       NA   0.711    0.00      56      0.737
    P00451   P1780L         Disease    0.997   0.778    0.00       1      0.893
    P00451   P1801A         Disease    0.860   0.589    0.00      40      0.799
    P00451   P1844S         Disease    0.882   0.842    0.01      39      0.871
    P00451   P1873R         Disease    0.933   0.600    0.00      55      0.914
    P00451   P2067L         Disease    0.728   0.915    0.00      46      0.880
    P00451   P2162L         Disease       NA   0.897    0.00      49      0.820
    P00451   P2172Q         Disease       NA   0.774    0.00      57      0.865
    P00451   P2172R         Disease       NA   0.872    0.00      65      0.917
    P00451   P2196R         Disease    0.937   0.863    0.01      67      0.760
    P00451   P2224L         Disease    0.934   0.907    0.00      51      0.932
    P00451   P2319L         Disease    0.934   0.756    0.00      50      0.877
    P00451   P2319S         Disease    0.888   0.597    0.03      55      0.854
    P00451   Q1336K         Disease       NA   0.224    0.02       7      0.146
    P00451   Q1705H         Disease       NA   0.197    0.06       9      0.247
    P00451   Q2106E         Disease    0.294   0.921    0.00      64      0.926
    P00451   Q2106R         Disease    0.322   0.935    0.00      67      0.902
    P00451   Q2119R         Disease    0.285   0.781    0.04      52      0.601
    P00451   Q2265R         Disease    0.794   0.827    0.01      67      0.778
    P00451   Q2330P         Disease    0.362   0.767    0.03      47      0.671
    P00451   R1708C         Disease       NA   0.918    0.01      64      0.873
    P00451   R1708H         Disease       NA   0.594    0.00      58      0.573
    P00451   R1715G         Disease       NA   0.974    0.02      43      0.863
    P00451   R1740G         Disease       NA   0.551    0.06      48      0.504
    P00451   R1768H         Disease    0.487   0.487    0.00      50      0.554
    P00451   R1800C         Disease    0.983   0.941    0.00      47      0.932
    P00451   R1800G         Disease    0.944   0.945    0.00      37      0.916
    P00451   R1800H         Disease    0.963   0.800    0.00      34      0.878
    P00451   R1888I         Disease    0.495   0.479    0.01      51      0.625
    P00451   R1960L         Disease    0.622   0.358    0.04      52      0.648
    P00451   R1960Q         Disease    0.535   0.299    0.09      51      0.607
    P00451   R1985Q         Disease    0.311   0.425    0.27      61      0.419
    P00451   R2016P         Disease    0.522   0.686    0.08      63      0.733
    P00451   R2016W         Disease    0.773   0.592    0.02      66      0.878
    P00451   R2109C         Disease    0.816   0.792    0.01      62      0.809
    P00451   R2135P         Disease    0.571   0.823    0.02      52      0.803
    P00451   R2169C         Disease       NA   0.927    0.00      69      0.928
    P00451   R2169H         Disease       NA   0.883    0.00      71      0.917
    P00451   R2178C         Disease       NA   0.762    0.00      68      0.895
    P00451   R2178H         Disease       NA   0.566    0.04      68      0.568
    P00451   R2178L         Disease       NA   0.791    0.01      62      0.836
    P00451   R2182C         Disease       NA   0.940    0.00      68      0.940
    P00451   R2182H         Disease       NA   0.934    0.00      69      0.940
    P00451   R2182P         Disease       NA   0.953    0.00      63      0.941
    P00451   R2228G         Disease    0.878   0.896    0.00      59      0.819
    P00451   R2228L         Disease    0.888   0.902    0.01      58      0.887
    P00451   R2228P         Disease    0.920   0.937    0.01      61      0.894
    P00451   R2228Q         Disease    0.838   0.895    0.02      59      0.801
    P00451   R2323C         Disease    0.963   0.812    0.00      71      0.894
    P00451   R2323G         Disease    0.883   0.811    0.01      64      0.888
    P00451   R2323H         Disease    0.914   0.820    0.00      71      0.889
    P00451   R2323L         Disease    0.893   0.838    0.00      66      0.855
    P00451   R2326G         Disease    0.883   0.856    0.00      67      0.889
    P00451   R2326L         Disease    0.893   0.856    0.00      66      0.836
    P00451   R2326P         Disease    0.923   0.907    0.00      70      0.889
    P00451   R2326Q         Disease    0.844   0.882    0.00      68      0.748
    P00451   R2339T         Disease    0.891   0.940    0.00      67      0.895
    P00451   S1799H         Disease    0.926   0.791    0.00      33      0.886
    P00451   S1803Y         Disease    0.927   0.876    0.00      33      0.898
    P00451   S1858C         Disease    0.954   0.928    0.00      47      0.919
    P00451   S1907C         Disease    0.953   0.903    0.00      32      0.920
    P00451   S1907R         Disease    0.949   0.815    0.00      27      0.901
    P00451   S1965I         Disease    0.541   0.445    0.00      62      0.825
    P00451   S1968R         Disease    0.348   0.434    0.08      52      0.659
    P00451   S2030N         Disease    0.362   0.218    0.07      45      0.379
    P00451   S2082N         Disease    0.392   0.562    0.10      53      0.587
    P00451   S2088F         Disease       NA   0.807    0.03      38      0.845
    P00451   S2138Y         Disease    0.738   0.627    0.00      52      0.741
    P00451   S2192I         Disease       NA   0.381    0.03      52      0.466
    P00451   T1714S         Disease       NA   0.301    0.44      27      0.363
    P00451   T1845P         Disease    0.517   0.635    0.33      33      0.785
    P00451   T2004R         Disease    0.605   0.705    0.00      72      0.777
    P00451   T2105N         Disease    0.464   0.877    0.00      56      0.895
    P00451   T2141N         Disease    0.418   0.429    0.64      50      0.313
    P00451   T2173A         Disease       NA   0.393    0.04      55      0.470
    P00451   T2173I         Disease       NA   0.530    0.05      52      0.514
    P00451   T2264A         Disease    0.685   0.665    0.01      55      0.854
    P00451   V1012L         Disease       NA   0.288    0.42     -54      0.131
    P00451   V1876L         Disease    0.138   0.152    0.01      22      0.177
    P00451   V2035A         Disease    0.434   0.369    0.00      48      0.479
    P00451   V2242M    Polymorphism    0.342   0.268    0.06      49      0.390
    P00451   V2251A         Disease    0.443   0.573    0.03      46      0.652
    P00451   V2251E         Disease    0.718   0.779    0.00      66      0.865
    P00451   W1908L         Disease    0.956   0.760    0.00      55      0.921
    P00451   W2015C         Disease    0.878   0.917    0.00      68      0.942
    P00451   W2065R         Disease    0.933   0.909    0.00      69      0.931
    P00451   W2248C         Disease    0.996   0.857    0.00      66      0.958
    P00451   W2248S         Disease    0.994   0.795    0.00      58      0.952
    P00451   W2290L         Disease    0.896   0.873    0.00      69      0.888
    P00451   W2332R         Disease    0.943   0.906    0.01      76      0.885
    P00451   Y1699C         Disease       NA   0.268    0.12      37      0.353
    P00451   Y1699F         Disease       NA   0.191    0.12       9      0.201
    P00451   Y1728C         Disease       NA   0.951    0.00      62      0.928
    P00451   Y1802C         Disease    0.828   0.851    0.00      51      0.893
    P00451   Y1909C         Disease    0.850   0.884    0.00      60      0.935
    P00451   Y1998C         Disease    0.820   0.584    0.00      68      0.909
    P00451   Y2036C         Disease    0.850   0.299    0.03      69      0.809
    P00451   Y2124C         Disease       NA   0.940    0.00      64      0.832
    P00480     E87K         Disease       NA   0.857    0.04      50      0.888
    P00480     G39C         Disease       NA   0.915    0.07      46      0.879
    P00480     G50R         Disease       NA   0.625    0.50     -12      0.325
    P00480     G79E         Disease       NA   0.940    0.01      49      0.896
    P00480     G83D         Disease       NA   0.816    0.01      54      0.898
    P00480     G83R         Disease       NA   0.843    0.01      56      0.906
    P00480     K88N         Disease       NA   0.841    0.02      30      0.837
    P00480     L43F    Polymorphism       NA   0.923    0.00      56      0.920
    P00480     L45P         Disease       NA   0.925    0.00      40      0.865
    P00480     L45V         Disease       NA   0.618    0.14       0      0.479
    P00480     L63P         Disease       NA   0.951    0.05      50      0.897
    P00480     M56T         Disease       NA   0.730    0.00      25      0.793
    P00480     N47I         Disease       NA   0.461    0.00      24      0.404
    P00480     R26Q         Disease       NA   0.156    0.30      25      0.121
    P00480     R40C         Disease       NA   0.891    0.00      62      0.924
    P00480     R40H         Disease       NA   0.714    0.00      53      0.842
    P00480     R92Q         Disease       NA   0.884    0.00      67      0.926
    P00480     R94T         Disease       NA   0.912    0.00      65      0.930
    P00480     S60L         Disease       NA   0.748    0.00       8      0.622
    P00480     S90R         Disease       NA   0.853    0.00      67      0.923
    P00480     T44I         Disease       NA   0.361    0.01      37      0.521
    P00480     T93A         Disease       NA   0.815    0.00      56      0.906
    P00480     Y55D         Disease       NA   0.716    0.62     -12      0.416
    P00480    A102E         Disease       NA   0.472    0.27      -8      0.388
    P00480    A140P         Disease       NA   0.873    0.04      16      0.775
    P00480    A174P         Disease    0.887   0.811    0.01      57      0.896
    P00480    A208T         Disease    0.369   0.650    0.06      31      0.558
    P00480    A209V         Disease    0.452   0.793    0.04       0      0.092
    P00480    A336S         Disease    0.394   0.885    0.01       7      0.563
    P00480    C303R         Disease    0.948   0.926    0.00      69      0.907
    P00480    C303Y         Disease    0.966   0.956    0.00      60      0.912
    P00480    D126G         Disease       NA   0.923    0.00      70      0.877
    P00480    D175V         Disease    0.970   0.825    0.00      57      0.910
    P00480    D196V         Disease    0.548   0.881    0.00      66      0.684
    P00480    D196Y         Disease    0.823   0.876    0.00      70      0.757
    P00480    D263G         Disease    0.825   0.928    0.00      61      0.757
    P00480    D263N         Disease    0.749   0.915    0.00      59      0.712
    P00480    E181G         Disease    0.857   0.775    0.00      44      0.846
    P00480    E326K         Disease    0.643   0.836    0.01      53      0.852
    P00480    F354C         Disease    0.481   0.294    0.00      41      0.331
    P00480    G100D         Disease       NA   0.858    0.00      49      0.865
    P00480    G162R         Disease       NA   0.883    0.00      67      0.854
    P00480    G188R         Disease    0.528   0.902    0.00      39      0.761
    P00480    G188V         Disease    0.679   0.840    0.00      36      0.864
    P00480    G195R         Disease    0.949   0.861    0.00      73      0.771
    P00480    G197E         Disease    0.385   0.902    0.00      55      0.654
    P00480    G197R         Disease    0.297   0.883    0.00      59      0.646
    P00480    G269E         Disease    0.463   0.939    0.00      54      0.853
    P00480    H117L         Disease       NA   0.591    0.01      42      0.799
    P00480    H117R         Disease       NA   0.560    0.02      34      0.788
    P00480    H168Q         Disease       NA   0.784    0.00      68      0.841
    P00480    H168R         Disease       NA   0.774    0.00      72      0.841
    P00480    H182L         Disease    0.509   0.539    0.63      14      0.507
    P00480    H202Y         Disease    0.653   0.669    0.02      50      0.702
    P00480    H214Y         Disease    0.627   0.514    0.02      28      0.753
    P00480    H255P         Disease    0.230   0.775    0.06      26      0.437
    P00480    H302L         Disease    0.953   0.888    0.00      66      0.898
    P00480    H302Q         Disease    0.960   0.893    0.00      67      0.905
    P00480    H302Y         Disease    0.932   0.922    0.00      69      0.902
    P00480    I159T         Disease       NA   0.389    0.00      31      0.500
    P00480    I160S         Disease       NA   0.662    0.00      43      0.798
    P00480    I172F         Disease    0.528   0.235    0.08      26      0.606
    P00480    I172M         Disease    0.423   0.061    0.11     -26      0.146
    P00480    L139S         Disease       NA   0.327    0.00      21      0.475
    P00480    L148F         Disease       NA   0.524    0.01      35      0.786
    P00480    L191F         Disease    0.384   0.177    0.21     -11      0.209
    P00480    L201P         Disease    0.320   0.860    0.14      34      0.510
    P00480    L244Q         Disease    0.770   0.539    0.00      15      0.763
    P00480    L301F         Disease    0.702   0.597    0.01      46      0.831
    P00480    L304F         Disease    0.786   0.740    0.01      60      0.868
    P00480    L341P         Disease    0.836   0.891    0.00      59      0.933
    P00480    M206I         Disease    0.186   0.262    0.82     -42      0.154
    P00480    M206R         Disease    0.398   0.760    0.13      27      0.494
    P00480    M213K         Disease    0.650   0.930    0.01      45      0.792
    P00480    M268T         Disease    0.864   0.930    0.00      57      0.749
    P00480    N161S         Disease       NA   0.876    0.00      55      0.752
    P00480    N198K         Disease    0.586   0.854    0.00      57      0.677
    P00480    P220A         Disease    0.930   0.857    0.00      61      0.766
    P00480    P225L         Disease    0.231   0.775    0.37      23      0.444
    P00480    P225R         Disease    0.620   0.909    0.03      45      0.873
    P00480    P225T         Disease    0.490   0.777    0.25      37      0.630
    P00480    P305H         Disease    0.982   0.831    0.00      65      0.909
    P00480    Q180H         Disease    0.309   0.108    0.52     -26      0.214
    P00480    Q216E         Disease    0.217   0.455    1.00      12      0.236
    P00480    R129H         Disease       NA   0.868    0.09      19      0.521
    P00480    R141P         Disease       NA   0.927    0.00      79      0.868
    P00480    R141Q         Disease       NA   0.880    0.00      79      0.860
    P00480    R277Q         Disease    0.649   0.916    0.03      49      0.897
    P00480    R277W         Disease    0.946   0.933    0.00      49      0.921
    P00480    R320L         Disease    0.509   0.569    0.07      31      0.777
    P00480    R330G         Disease    0.924   0.904    0.00      57      0.911
    P00480    S192R         Disease    0.588   0.640    0.00      40      0.785
    P00480    S203C         Disease    0.926   0.885    0.00      49      0.816
    P00480    S207R         Disease    0.463   0.745    0.03      29      0.760
    P00480    S267R         Disease    0.803   0.913    0.00      57      0.761
    P00480    S340P         Disease    0.474   0.611    0.21      16      0.702
    P00480    T125M         Disease       NA   0.302    0.09      -9      0.318
    P00480    T178M         Disease    0.921   0.782    0.00      51      0.889
    P00480    T242I         Disease    0.661   0.233    0.01      22      0.568
    P00480    T247K         Disease    0.595   0.811    0.07      60      0.911
    P00480    T262K         Disease    0.862   0.951    0.00      66      0.760
    P00480    T264A         Disease    0.458   0.650    0.07      48      0.774
    P00480    T264I         Disease    0.588   0.727    0.14      42      0.539
    P00480    T333A    Polymorphism    0.162   0.251    1.00     -26      0.212
    P00480    T343K         Disease    0.172   0.342    0.43     -30      0.164
    P00480    V337L         Disease    0.238   0.325    0.52     -37      0.262
    P00480    V339L         Disease    0.182   0.214    0.36     -46      0.193
    P00480    W265L         Disease    0.804   0.927    0.01      65      0.730
    P00480    Y176C         Disease    0.616   0.313    0.04      25      0.599
    P00480    Y183C         Disease    0.597   0.343    0.18      -5      0.497
    P00480    Y183D         Disease    0.593   0.472    0.20      -1      0.547
    P00480    Y345C         Disease    0.457   0.423    0.13      46      0.570
    P00480    Y345D         Disease    0.141   0.405    0.21      41      0.476
    P00488     V35L    Polymorphism       NA   0.047    0.63     -43      0.053
    P00488     V40I    Polymorphism       NA   0.074    0.25     -10      0.068
    P00488    R682H         Disease    0.578   0.138    0.20     -22      0.359
    P00488    T551I    Polymorphism    0.110   0.377    0.10       5      0.316
    P00491     E89K         Disease    0.778   0.943    0.08      66      0.938
    P00491     G51S    Polymorphism    0.392   0.312    0.73     -54      0.223
    P00491    A174P         Disease    0.788   0.899    0.06      48      0.880
    P00491    D128G         Disease    0.736   0.754    0.05      35      0.782
    P00491    R234P         Disease    0.778   0.796    0.14       0      0.791
    P00491    Y192C         Disease    0.950   0.925    0.01      62      0.936
    P00492      G7D         Disease    0.266   0.195    0.15      21      0.299
    P00492      V8G         Disease    0.619   0.228    0.00      32      0.512
    P00492     A50P         Disease    0.685   0.902    0.02      50      0.898
    P00492     A50V         Disease    0.544   0.857    0.01      25      0.734
    P00492     D20V         Disease    0.564   0.238    0.00      34      0.564
    P00492     D80V         Disease    0.618   0.459    0.04      10      0.622
    P00492     F74L         Disease    0.404   0.886    0.00      46      0.756
    P00492     G16D         Disease    0.668   0.484    0.06      47      0.715
    P00492     G16S         Disease    0.543   0.447    0.11      19      0.424
    P00492     G58R         Disease    0.805   0.908    0.46       0      0.692
    P00492     G70E         Disease    0.950   0.925    0.00      63      0.921
    P00492     G71R         Disease    0.599   0.918    0.04      64      0.917
    P00492     I42F         Disease    0.533   0.937    0.00      46      0.890
    P00492     I42T         Disease    0.489   0.810    0.00      37      0.822
    P00492     L41P         Disease    0.744   0.762    0.06      21      0.838
    P00492     L78V         Disease    0.758   0.869    0.01      29      0.601
    P00492     M54L         Disease    0.152   0.747    0.21     -15      0.209
    P00492     M57T         Disease    0.377   0.793    0.03      29      0.661
    P00492     R45K         Disease    0.411   0.790    0.45      11      0.431
    P00492     R48H         Disease    0.738   0.812    0.04      23      0.851
    P00492     R51G         Disease    0.505   0.811    0.31       6      0.468
    P00492     R51P         Disease    0.577   0.826    0.23      34      0.825
    P00492     V53A         Disease    0.359   0.652    0.00      23      0.652
    P00492     V53M         Disease    0.415   0.711    0.01      26      0.756
    P00492    A161S         Disease    0.316   0.779    0.02      30      0.533
    P00492    C206Y         Disease    0.783   0.812    0.03       1      0.781
    P00492    D135G         Disease    0.439   0.882    0.00      64      0.903
    P00492    D177V         Disease    0.653   0.899    0.00      59      0.903
    P00492    D177Y         Disease    0.752   0.922    0.00      63      0.920
    P00492    D194E         Disease    0.741   0.910    0.00      51      0.776
    P00492    D194N         Disease    0.827   0.904    0.00      56      0.757
    P00492    D201G         Disease    0.440   0.849    0.04      34      0.745
    P00492    D201N         Disease    0.326   0.604    0.69     -36      0.366
    P00492    D201Y         Disease    0.723   0.895    0.01      39      0.814
    P00492    F199V         Disease    0.472   0.810    0.01      43      0.832
    P00492    H204D         Disease    0.540   0.658    0.01      29      0.541
    P00492    H204R         Disease    0.515   0.772    0.01      41      0.830
    P00492    I132M         Disease    0.485   0.759    0.00      28      0.799
    P00492    I132T         Disease    0.494   0.811    0.00      25      0.811
    P00492    I183T         Disease    0.439   0.879    0.00      42      0.859
    P00492    L131S         Disease    0.717   0.865    0.00      40      0.855
    P00492    M143K         Disease    0.593   0.885    0.00      49      0.884
    P00492    P176L         Disease    0.495   0.786    0.04      21      0.545
    P00492    S104R         Disease    0.624   0.928    0.00      54      0.915
    P00492    S110L         Disease    0.536   0.881    0.01      36      0.860
    P00492    S162R         Disease    0.358   0.858    0.01      43      0.765
    P00492    T168I         Disease    0.252   0.475    0.02     -22      0.334
    P00492    V130D         Disease    0.793   0.865    0.00      57      0.908
    P00492    Y195C         Disease    0.836   0.920    0.00      57      0.843
    P00505      A2S    Polymorphism    0.053   0.178    0.00     -63      0.077
    P00505    V428A    Polymorphism    0.201   0.811    0.14       1      0.466
    P00519    K247R    Polymorphism    0.261   0.338    0.12      -8      0.297
    P00519    P900S    Polymorphism       NA   0.212    0.19      33      0.249
    P00519    S972L    Polymorphism       NA   0.096    0.08      23      0.048
    P00533     R98Q    Polymorphism    0.196   0.305    0.35      34      0.203
    P00533    H988P    Polymorphism    0.447   0.340    0.39      -3      0.268
    P00533    P266R    Polymorphism    0.662   0.652    0.01      33      0.700
    P00533    R521K    Polymorphism    0.074   0.082    0.32      26      0.105
    P00533    R962G    Polymorphism    0.614   0.334    0.17      46      0.506
    P00533    V674I    Polymorphism    0.122   0.078    0.24      24      0.098
    P00533   A1210V    Polymorphism       NA   0.209    0.00      10      0.179
    P00533   L1034R    Polymorphism       NA   0.293    0.00      38      0.350
    P00558    C316R         Disease    0.491   0.889    0.00      44      0.878
    P00558    D164V         Disease    0.926   0.938    0.00      61      0.935
    P00558    D285V         Disease    0.967   0.934    0.00      58      0.939
    P00558    E252A         Disease    0.401   0.283    0.35      -5      0.284
    P00558    G158V         Disease    0.384   0.812    0.00      28      0.659
    P00558    R206P         Disease    0.884   0.946    0.00      26      0.813
    P00709     I46V    Polymorphism    0.086   0.106    1.00      -6      0.092
    P00734    P386T    Polymorphism    0.726   0.109    0.40      -5      0.191
    P00736    S152L    Polymorphism       NA   0.143    0.25      38      0.248
    P00736    Y131H    Polymorphism       NA   0.388    0.22      40      0.325
    P00739     N42H    Polymorphism    0.166   0.562    0.19      21      0.311
    P00739    R203K    Polymorphism    0.106   0.132    0.73      -7      0.112
    P00740      I7F    Polymorphism       NA   0.184    0.03      20      0.210
    P00740     C28R         Disease       NA   0.651    0.49      58      0.762
    P00740     C28Y         Disease       NA   0.657    0.40      47      0.548
    P00740     C97S         Disease    0.969   0.974    0.00      54      0.954
    P00740     D93G         Disease    0.849   0.923    0.00      51      0.792
    P00740     E53A         Disease    0.837   0.958    0.00      58      0.944
    P00740     E54G         Disease    0.971   0.969    0.00      44      0.940
    P00740     E66V         Disease    0.991   0.919    0.00      39      0.955
    P00740     E67K         Disease    0.978   0.828    0.00      38      0.852
    P00740     E73K         Disease    0.981   0.832    0.00      36      0.938
    P00740     E73V         Disease    0.992   0.869    0.00      48      0.927
    P00740     E79D         Disease    0.725   0.579    0.02      19      0.755
    P00740     F55C         Disease    0.714   0.703    0.01      50      0.879
    P00740     F71S         Disease    0.541   0.682    0.07      50      0.830
    P00740     G58A         Disease    0.420   0.850    0.03      38      0.699
    P00740     G58R         Disease    0.605   0.864    0.00      56      0.895
    P00740     I17N         Disease       NA   0.388    0.02      24      0.427
    P00740     K45N         Disease    0.300   0.595    0.01      31      0.671
    P00740     L52S         Disease    0.681   0.887    0.00      57      0.907
    P00740     N48I         Disease    0.559   0.943    0.00      53      0.886
    P00740     Q96P         Disease    0.743   0.926    0.00      22      0.709
    P00740     R43L         Disease    0.163   0.952    0.00      32      0.725
    P00740     R43Q         Disease    0.174   0.940    0.00      46      0.784
    P00740     R43W         Disease    0.102   0.989    0.00      45      0.761
    P00740     R46S         Disease    0.472   0.986    0.00      -2      0.758
    P00740     R46T         Disease    0.511   0.969    0.00      21      0.803
    P00740     R75Q         Disease    0.851   0.708    0.13      49      0.790
    P00740     S49P         Disease    0.544   0.967    0.01      51      0.890
    P00740     T84R         Disease    0.934   0.938    0.00      61      0.946
    P00740     V30I         Disease       NA   0.859    0.00      11      0.631
    P00740     Y91C         Disease    0.984   0.966    0.00      60      0.956
    P00740    A265T         Disease    0.895   0.742    0.00      26      0.721
    P00740    A279T         Disease    0.334   0.484    0.26      -4      0.261
    P00740    A366D         Disease    0.717   0.616    0.02      43      0.731
    P00740    A397P         Disease    0.975   0.861    0.00      57      0.906
    P00740    A436V         Disease    0.798   0.820    0.01      50      0.892
    P00740    C102R         Disease    0.986   0.947    0.00      65      0.955
    P00740    C108S         Disease    0.969   0.958    0.00      57      0.955
    P00740    C119F         Disease    0.989   0.970    0.00      62      0.956
    P00740    C119R         Disease    0.986   0.977    0.00      72      0.954
    P00740    C134Y         Disease    0.961   0.985    0.01      65      0.952
    P00740    C155F         Disease    0.988   0.977    0.00      66      0.955
    P00740    C170F         Disease    0.952   0.974    0.00      20      0.917
    P00740    C178R         Disease    0.984   0.881    0.02      37      0.951
    P00740    C178W         Disease    0.993   0.911    0.00      48      0.939
    P00740    C252S         Disease    0.992   0.887    0.00      70      0.945
    P00740    C252Y         Disease    0.997   0.948    0.00      77      0.945
    P00740    C268W         Disease    0.998   0.835    0.00      57      0.943
    P00740    C382Y         Disease    0.975   0.913    0.00      75      0.910
    P00740    C396F         Disease    0.970   0.919    0.00      71      0.893
    P00740    C396S         Disease    0.916   0.843    0.00      66      0.899
    P00740    C407R         Disease    0.991   0.873    0.00      78      0.925
    P00740    C407S         Disease    0.981   0.835    0.00      64      0.916
    P00740    C435Y         Disease    0.994   0.938    0.00      76      0.946
    P00740    D110N         Disease    0.821   0.716    0.00      23      0.711
    P00740    D410H         Disease    0.926   0.901    0.00      74      0.898
    P00740    E124K         Disease    0.187   0.500    0.05      40      0.434
    P00740    E291V         Disease    0.985   0.463    0.01      31      0.638
    P00740    E433A         Disease    0.823   0.352    0.01      42      0.607
    P00740    E433K         Disease    0.806   0.603    0.01      46      0.678
    P00740    F395I         Disease    0.850   0.296    0.03      27      0.587
    P00740    F395L         Disease    0.729   0.236    0.24      28      0.559
    P00740    F424V         Disease    0.618   0.536    0.01      42      0.580
    P00740    G106D         Disease    0.579   0.923    0.00      66      0.917
    P00740    G106S         Disease    0.333   0.878    0.02      44      0.775
    P00740    G125E         Disease    0.595   0.939    0.00      63      0.788
    P00740    G125R         Disease    0.623   0.928    0.00      70      0.934
    P00740    G125V         Disease    0.568   0.897    0.00      60      0.896
    P00740    G139D         Disease    0.982   0.946    0.02      58      0.968
    P00740    G139S         Disease    0.969   0.912    0.02      46      0.930
    P00740    G160E         Disease    0.375   0.940    0.03      53      0.867
    P00740    G253E         Disease    0.988   0.924    0.00      49      0.920
    P00740    G253R         Disease    0.989   0.899    0.00      35      0.947
    P00740    G351D         Disease    0.541   0.886    0.04      64      0.910
    P00740    G357E         Disease    0.989   0.889    0.00      70      0.922
    P00740    G357R         Disease    0.990   0.849    0.00      71      0.921
    P00740    G363W         Disease    0.951   0.844    0.00      53      0.920
    P00740    G412E         Disease    0.995   0.907    0.00      73      0.944
    P00740    G413R         Disease    0.944   0.887    0.00      68      0.893
    P00740    G432S         Disease    0.979   0.880    0.00      60      0.889
    P00740    G432V         Disease    0.990   0.882    0.00      69      0.892
    P00740    G442E         Disease    0.915   0.883    0.00      70      0.897
    P00740    G442R         Disease    0.935   0.838    0.00      71      0.894
    P00740    H302R         Disease    0.539   0.805    0.15      72      0.770
    P00740    I112S         Disease    0.595   0.522    0.00      33      0.522
    P00740    I136T         Disease    0.218   0.341    0.49      45      0.248
    P00740    I316F         Disease    0.621   0.754    0.00      38      0.822
    P00740    I344L         Disease       NA   0.476    0.37     -33      0.266
    P00740    I390F         Disease    0.568   0.471    0.00      53      0.501
    P00740    I443T         Disease    0.544   0.401    0.01      32      0.632
    P00740    I454T         Disease    0.567   0.656    0.00      43      0.802
    P00740    K362E         Disease    0.190   0.320    0.03       6      0.151
    P00740    K387E         Disease    0.197   0.095    0.52      18      0.174
    P00740    L318R         Disease    0.797   0.771    0.00      60      0.890
    P00740    L321Q         Disease    0.984   0.712    0.00      59      0.913
    P00740    L383F         Disease    0.492   0.246    0.11       3      0.382
    P00740    L383I         Disease    0.337   0.084    0.20      -4      0.171
    P00740    M394K         Disease    0.987   0.938    0.00      67      0.922
    P00740    N113K         Disease    0.297   0.199    0.36      39      0.316
    P00740    N283D         Disease    0.107   0.248    0.98       7      0.191
    P00740    N306S         Disease    0.394   0.301    0.78       9      0.307
    P00740    P101R         Disease    0.979   0.905    0.00      56      0.948
    P00740    P333H         Disease    0.997   0.645    0.00      70      0.931
    P00740    P333T         Disease    0.995   0.500    0.00      50      0.875
    P00740    P414T         Disease    0.988   0.852    0.00      50      0.921
    P00740    Q167H         Disease    0.363   0.083    0.30      43      0.145
    P00740    Q241H         Disease    0.848   0.805    0.00      53      0.892
    P00740    Q241K         Disease    0.620   0.939    0.00      39      0.852
    P00740    R191C         Disease    0.618   0.535    0.04      64      0.671
    P00740    R191H         Disease    0.386   0.193    0.09      41      0.279
    P00740    R226G         Disease    0.890   0.846    0.00     -12      0.882
    P00740    R226Q         Disease    0.855   0.863    0.01     -29      0.829
    P00740    R226W         Disease    0.975   0.935    0.00       4      0.904
    P00740    R294G         Disease    0.442   0.219    0.13      50      0.447
    P00740    R294Q         Disease    0.288   0.246    0.22      46      0.343
    P00740    R379G         Disease    0.884   0.162    0.04      46      0.456
    P00740    R379Q         Disease    0.847   0.097    0.06      11      0.234
    P00740    R404T         Disease    0.312   0.479    0.01      27      0.278
    P00740    R449Q         Disease    0.310   0.090    0.40       2      0.185
    P00740    R449W         Disease    0.843   0.374    0.04      34      0.647
    P00740    S169C         Disease    0.679   0.708    0.00     -30      0.782
    P00740    S411G         Disease    0.757   0.792    0.00      53      0.877
    P00740    S411I         Disease    0.909   0.870    0.00      63      0.895
    P00740    S430T         Disease    0.722   0.765    0.00      65      0.876
    P00740    T194A    Polymorphism    0.058   0.239    0.76     -26      0.177
    P00740    T342K         Disease       NA   0.740    0.04      15      0.597
    P00740    T342M         Disease       NA   0.694    0.01      12      0.749
    P00740    T426P         Disease    0.881   0.721    0.01      30      0.838
    P00740    V227D         Disease    0.792   0.917    0.00      18      0.863
    P00740    V227F         Disease    0.540   0.878    0.00      43      0.849
    P00740    V228F         Disease    0.611   0.926    0.00      30      0.681
    P00740    V228L         Disease    0.282   0.787    0.00      16      0.453
    P00740    V419E         Disease    0.542   0.448    0.08      22      0.426
    P00740    W356C         Disease    0.912   0.874    0.00      76      0.897
    P00740    W431G         Disease    0.975   0.873    0.00      67      0.907
    P00740    W431R         Disease    0.986   0.929    0.00      71      0.922
    P00740    W453R         Disease    0.994   0.831    0.00      73      0.935
    P00740    Y115C         Disease    0.960   0.906    0.00      58      0.943
    P00740    Y450C         Disease    0.889   0.462    0.00      56      0.750
    P00742     Q30H    Polymorphism       NA   0.157    0.09     -41      0.187
    P00746    C214R         Disease    0.623   0.896    0.00      72      0.879
    P00746    V213G         Disease    0.770   0.755    0.00      53      0.880
    P00747     I46R    Polymorphism       NA   0.235    0.02      47      0.350
    P00747    A620T         Disease    0.461   0.849    0.00      25      0.533
    P00747    K453I    Polymorphism    0.295   0.163    0.07      12      0.301
    P00747    R235H         Disease       NA   0.880    0.00      62      0.915
    P00747    R408W    Polymorphism    0.776   0.317    0.07       9      0.579
    P00747    R523W    Polymorphism    0.165   0.426    0.24      27      0.357
    P00747    S591P         Disease    0.640   0.780    0.03      34      0.798
    P00747    V374F         Disease       NA   0.437    0.04     -27      0.316
    P00748     Y53C         Disease       NA   0.444    0.00      62      0.687
    P00748    A340G    Polymorphism       NA   0.415    0.16      -4      0.225
    P00748    A411T         Disease    0.825   0.720    0.09      52      0.725
    P00748    C590S         Disease    0.985   0.892    0.00      75      0.942
    P00748    D461N         Disease    0.905   0.865    0.00     -32      0.877
    P00748    G589R         Disease    0.861   0.919    0.02      70      0.857
    P00748    L414M         Disease    0.449   0.201    0.07      24      0.365
    P00748    Q440K         Disease    0.845   0.508    0.02      38      0.723
    P00748    R142P         Disease       NA   0.597    0.18      47      0.636
    P00748    R372P         Disease    0.829   0.965    0.01      68      0.911
    P00748    R417Q         Disease       NA   0.258    0.40      42      0.401
    P00748    T328K         Disease       NA   0.183    0.25     -18      0.216
    P00748    T328R         Disease       NA   0.224    0.29       1      0.362
    P00748    W505C         Disease    0.232   0.875    0.00      79      0.858
    P00748    Y605H    Polymorphism    0.735   0.551    0.00      61      0.695
    P00749    I214M    Polymorphism    0.293   0.464    0.00      57      0.700
    P00749    P141L    Polymorphism    0.086   0.090    1.00     -24      0.062
    P00750    A146T    Polymorphism       NA   0.126    0.61      -6      0.226
    P00750    R164W    Polymorphism       NA   0.657    0.08      50      0.691
    P00751      L9H    Polymorphism    0.437   0.356    0.00      33      0.251
    P00751     R32Q    Polymorphism    0.118   0.117    0.40      -5      0.077
    P00751     W28Q    Polymorphism    0.201   0.415    0.04      40      0.417
    P00751    G252S    Polymorphism    0.087   0.193    0.37     -37      0.114
    P00797    D104N         Disease    0.975   0.903    0.00      74      0.937
    P00797    G217R    Polymorphism    0.154   0.927    0.13      27      0.293
    P00797    Q160K    Polymorphism    0.242   0.858    0.74     -12      0.367
    P00797    R230K         Disease    0.420   0.475    0.22      14      0.411
    P00813      D8N    Polymorphism       NA   0.117    1.00     -41      0.095
    P00813     A83D         Disease       NA   0.825    0.00      52      0.891
    P00813     G20R         Disease       NA   0.933    0.00      74      0.937
    P00813     G74C         Disease       NA   0.533    0.10      33      0.483
    P00813     H15D         Disease       NA   0.893    0.00      77      0.919
    P00813     K80R    Polymorphism       NA   0.491    0.83     -39      0.285
    P00813     R76W         Disease       NA   0.611    0.02      24      0.770
    P00813    A179D         Disease    0.910   0.804    0.01      56      0.921
    P00813    A215T         Disease    0.677   0.874    0.00      51      0.796
    P00813    A329V         Disease    0.905   0.596    0.01      42      0.812
    P00813    G140E         Disease    0.464   0.794    0.00      54      0.781
    P00813    G216R         Disease    0.861   0.956    0.00      67      0.936
    P00813    L107P         Disease       NA   0.472    0.00      16      0.603
    P00813    L304R         Disease    0.921   0.767    0.00      72      0.917
    P00813    P274L         Disease    0.397   0.452    0.05      13      0.411
    P00813    P297Q         Disease    0.642   0.554    0.36      48      0.819
    P00813    Q199P         Disease    0.423   0.609    0.03      22      0.416
    P00813    R101L         Disease       NA   0.825    0.00      57      0.896
    P00813    R101Q         Disease       NA   0.691    0.00      63      0.806
    P00813    R101W         Disease       NA   0.882    0.00      63      0.909
    P00813    R149Q         Disease    0.307   0.601    0.11      54      0.591
    P00813    R149W         Disease    0.578   0.846    0.01      62      0.896
    P00813    R156C         Disease    0.936   0.868    0.00      63      0.927
    P00813    R156H         Disease    0.829   0.797    0.00      50      0.916
    P00813    R211C         Disease    0.754   0.639    0.03      17      0.616
    P00813    R211H         Disease    0.766   0.442    0.02      23      0.641
    P00813    S291L         Disease    0.454   0.579    0.01      39      0.619
    P00813    V129M         Disease    0.609   0.789    0.00      32      0.622
    P00813    V177M         Disease    0.756   0.739    0.00      36      0.864
    P00846      A7T    Polymorphism    0.412   0.792    0.44     -48      0.426
    P00846     A80T    Polymorphism    0.409   0.120    0.12     -52      0.246
    P00846     G16S    Polymorphism    0.524   0.910    0.47     -14      0.498
    P00846     H61Y    Polymorphism    0.451   0.407    1.00      28      0.486
    P00846     I14V    Polymorphism    0.406   0.420    0.60     -22      0.402
    P00846     L37P    Polymorphism    0.875   0.929    0.13      48      0.902
    P00846     T33S    Polymorphism    0.278   0.189    0.83      -9      0.217
    P00846     T53I    Polymorphism    0.287   0.257    1.00     -14      0.168
    P00846    A155T    Polymorphism    0.472   0.708    0.57     -12      0.510
    P00846    A177T    Polymorphism    0.500   0.797    0.59     -16      0.463
    P00846    I192T         Disease    0.317   0.054    0.55     -51      0.095
    P00846    I192V    Polymorphism    0.348   0.127    0.53     -18      0.242
    P00846    I204T    Polymorphism       NA   0.234    0.10     -29      0.357
    P00846    L156P         Disease    0.931   0.879    0.00      66      0.912
    P00846    L156R         Disease    0.880   0.887    0.00      67      0.914
    P00846    L217P         Disease       NA   0.873    0.00      69      0.906
    P00846    S182L    Polymorphism    0.385   0.500    0.98     -47      0.295
    P00846    T133A    Polymorphism    0.611   0.408    0.25      53      0.626
    P00915    A143V    Polymorphism    0.841   0.926    0.07       4      0.700
    P00918     H94Y         Disease    0.883   0.940    0.00      66      0.871
    P00918     Q92P         Disease    0.922   0.957    0.00      58      0.920
    P00918    G144R         Disease    0.950   0.970    0.00      51      0.907
    P00918    H107Y         Disease    0.913   0.923    0.00      58      0.921
    P00918    N252D    Polymorphism    0.232   0.362    0.33     -14      0.224
    P00966     C19R         Disease    0.678   0.932    0.00      42      0.882
    P00966     G14S         Disease    0.915   0.937    0.00      58      0.932
    P00966     P96H         Disease    0.889   0.920    0.00      57      0.926
    P00966     P96S         Disease    0.623   0.894    0.00      39      0.859
    P00966     Q40L         Disease    0.813   0.889    0.00      37      0.868
    P00966     R86C         Disease    0.746   0.823    0.04      27      0.770
    P00966     R86H         Disease    0.543   0.795    0.14      13      0.712
    P00966     R95S         Disease    0.920   0.913    0.00      54      0.926
    P00966     S18L         Disease    0.920   0.934    0.00      44      0.889
    P00966     S65I    Polymorphism    0.427   0.742    0.00      -1      0.472
    P00966     S79P         Disease    0.480   0.910    0.00      20      0.850
    P00966     V69A         Disease    0.317   0.601    0.12     -25      0.456
    P00966    A118T         Disease    0.568   0.871    0.00      41      0.863
    P00966    A192V         Disease    0.694   0.777    0.00      26      0.855
    P00966    A202E         Disease    0.460   0.798    0.01      26      0.825
    P00966    D124N         Disease    0.871   0.910    0.00      60      0.928
    P00966    D296G         Disease    0.548   0.785    0.24       0      0.491
    P00966    E191K         Disease    0.788   0.939    0.00      63      0.936
    P00966    E191Q         Disease    0.833   0.815    0.00      57      0.925
    P00966    E270Q         Disease    0.809   0.795    0.00      60      0.923
    P00966    E283K         Disease    0.789   0.938    0.00      69      0.935
    P00966    G117D         Disease    0.950   0.932    0.00      65      0.932
    P00966    G117S         Disease    0.914   0.899    0.00      56      0.924
    P00966    G280R         Disease    0.702   0.947    0.00      56      0.917
    P00966    G324S         Disease    0.458   0.914    0.00      55      0.902
    P00966    G324V         Disease    0.853   0.919    0.00      64      0.926
    P00966    G347R         Disease    0.963   0.887    0.00      61      0.934
    P00966    G362V         Disease    0.775   0.915    0.00      48      0.884
    P00966    G390R         Disease    0.803   0.960    0.00      64      0.934
    P00966    K277T         Disease    0.911   0.866    0.00      57      0.927
    P00966    K310Q         Disease    0.550   0.805    0.00      51      0.888
    P00966    K310R         Disease    0.240   0.744    0.28       3      0.382
    P00966    L160P         Disease    0.680   0.901    0.00      20      0.863
    P00966    L206P         Disease    0.675   0.798    0.00       0      0.833
    P00966    M302V         Disease    0.352   0.887    0.00      20      0.599
    P00966    R108L         Disease    0.385   0.743    0.23     -22      0.416
    P00966    R127Q         Disease    0.895   0.920    0.00      64      0.930
    P00966    R127W         Disease    0.981   0.932    0.00      64      0.941
    P00966    R157C         Disease    0.975   0.917    0.00      58      0.956
    P00966    R157H         Disease    0.944   0.914    0.00      51      0.943
    P00966    R265C         Disease    0.945   0.901    0.01      52      0.926
    P00966    R265H         Disease    0.851   0.854    0.00      58      0.924
    P00966    R272C         Disease    0.941   0.889    0.00      65      0.930
    P00966    R279Q         Disease    0.898   0.909    0.00      64      0.927
    P00966    R304W         Disease    0.941   0.923    0.00      39      0.888
    P00966    R307C         Disease    0.612   0.801    0.18      -4      0.790
    P00966    R363G         Disease    0.764   0.905    0.00      53      0.908
    P00966    R363L         Disease    0.692   0.913    0.01      50      0.830
    P00966    R363Q         Disease    0.686   0.878    0.00      57      0.904
    P00966    R363W         Disease    0.945   0.913    0.00      58      0.931
    P00966    S180N         Disease    0.893   0.881    0.00      58      0.927
    P00966    S341F         Disease    0.532   0.853    0.03      36      0.779
    P00966    T119I         Disease    0.920   0.898    0.00      48      0.900
    P00966    T284I         Disease    0.515   0.878    0.00      33      0.866
    P00966    T389I         Disease    0.333   0.609    0.10     -11      0.475
    P00966    V263M         Disease    0.481   0.797    0.00      41      0.826
    P00966    V269M         Disease    0.821   0.822    0.01      37      0.749
    P00966    V345G         Disease    0.818   0.862    0.00      48      0.885
    P00966    W179R         Disease    0.890   0.844    0.00      50      0.925
    P00966    Y190D         Disease    0.672   0.794    0.01      37      0.846
    P00966    Y291S         Disease    0.376   0.790    0.13      -8      0.657
    P00966    Y359D         Disease    0.570   0.696    0.18      20      0.655
    P00995     L12F         Disease    0.458   0.143    0.12     -60      0.129
    P00995     L14P         Disease    0.771   0.488    0.01      -4      0.469
    P00995     N34S         Disease    0.108   0.058    0.83      -8      0.012
    P00995     R67H    Polymorphism    0.497   0.253    0.15       0      0.207
    P01008     C32R         Disease       NA   0.422    0.00      49      0.659
    P01008     F90L         Disease       NA   0.863    0.03      47      0.714
    P01008     I39N         Disease       NA   0.299    0.00      44      0.484
    P01008     L23P         Disease       NA   0.668    0.00      40      0.722
    P01008     L98P         Disease       NA   0.934    0.00      52      0.902
    P01008     P73L         Disease       NA   0.387    0.00      25      0.449
    P01008     R56C         Disease       NA   0.333    0.00      26      0.295
    P01008     R79C         Disease       NA   0.827    0.00      43      0.823
    P01008     R79H         Disease       NA   0.357    0.00       3      0.337
    P01008     R79S         Disease       NA   0.613    0.00      17      0.516
    P01008     R89C         Disease       NA   0.731    0.04      18      0.764
    P01008     V30E    Polymorphism       NA   0.688    0.02      54      0.824
    P01008     Y17S         Disease       NA   0.141    0.13     -13      0.106
    P01008     Y95C         Disease       NA   0.904    0.00      46      0.881
    P01008     Y95S         Disease       NA   0.715    0.09      28      0.566
    P01008    A414T         Disease    0.364   0.933    0.03      42      0.743
    P01008    A416P         Disease    0.656   0.936    0.01      57      0.924
    P01008    A416S         Disease    0.387   0.821    0.01      21      0.561
    P01008    A419V         Disease    0.228   0.668    0.25      -3      0.345
    P01008    A436T         Disease    0.449   0.732    0.01      41      0.807
    P01008    A459D         Disease    0.538   0.736    0.18       8      0.747
    P01008    C127R         Disease       NA   0.538    0.83     -42      0.303
    P01008    C160Y         Disease    0.830   0.534    0.15       4      0.731
    P01008    C462F         Disease       NA   0.466    0.00      10      0.602
    P01008    D398H         Disease    0.569   0.408    0.05       9      0.577
    P01008    E269K         Disease    0.151   0.312    0.60     -12      0.218
    P01008    E334K         Disease    0.099   0.394    0.05     -10      0.243
    P01008    F179L         Disease    0.376   0.760    0.01      45      0.648
    P01008    F261L         Disease    0.997   0.889    0.00      57      0.906
    P01008    F434C         Disease    0.839   0.905    0.00      61      0.934
    P01008    F434L         Disease    0.361   0.781    0.10      29      0.572
    P01008    F434S         Disease    0.675   0.829    0.00      56      0.903
    P01008    G424D         Disease    0.714   0.621    0.33      32      0.663
    P01008    G456R         Disease    0.583   0.889    0.00      69      0.911
    P01008    H152Y         Disease    0.595   0.846    0.01      31      0.612
    P01008    I251T         Disease    0.545   0.458    0.03      44      0.670
    P01008    I316N         Disease    0.746   0.613    0.00      50      0.857
    P01008    I453T         Disease    0.468   0.595    0.00      28      0.765
    P01008    K146E         Disease    0.341   0.619    0.89      -6      0.365
    P01008    L131F         Disease       NA   0.570    0.09      -3      0.485
    P01008    L131V         Disease       NA   0.425    0.32      -6      0.419
    P01008    L158P         Disease    0.815   0.943    0.00      52      0.928
    P01008    L178H         Disease    0.841   0.734    0.00      58      0.912
    P01008    L302P         Disease    0.807   0.938    0.00      50      0.923
    P01008    L441P         Disease    0.806   0.877    0.00      32      0.866
    P01008    M121K         Disease       NA   0.931    0.00      58      0.922
    P01008    M283I         Disease    0.114   0.802    0.00      53      0.698
    P01008    M283V         Disease    0.139   0.849    0.00      54      0.838
    P01008    N167T    Polymorphism    0.319   0.339    0.22     -29      0.303
    P01008    N219D         Disease    0.977   0.927    0.00      63      0.944
    P01008    N219K         Disease    0.987   0.928    0.00      64      0.946
    P01008    N437K         Disease    0.333   0.704    0.01      61      0.860
    P01008    P112T         Disease       NA   0.819    0.01      61      0.897
    P01008    P439L         Disease    0.993   0.850    0.00      45      0.914
    P01008    P439T         Disease    0.992   0.822    0.00      49      0.930
    P01008    P461L         Disease    0.999   0.928    0.00      51      0.951
    P01008    Q133K         Disease       NA   0.937    0.01      40      0.800
    P01008    Q150P         Disease    0.703   0.825    0.10      29      0.796
    P01008    R161Q         Disease    0.556   0.335    0.27     -27      0.472
    P01008    R425C         Disease    0.865   0.844    0.12      32      0.787
    P01008    R425H         Disease    0.708   0.795    0.07      31      0.794
    P01008    R425P         Disease    0.744   0.944    0.14      42      0.838
    P01008    R438G         Disease    0.500   0.716    0.03      55      0.860
    P01008    R438M         Disease    0.340   0.708    0.01      57      0.845
[truncated: 2,461,361 more chars]
