# Supplementary material for: Collective judgment predicts disease-associated single nucleotide variants
Source: BMC Genomics. 2013 May 28;14(Suppl 3):S2. doi: 10.1186/1471-2164-14-S3-S2 (PMC3839641; doi:10.1186/1471-2164-14-S3-S2)
Supplement: Additional file 3 — NSV-2012.txt: NSV-2012 dataset [file 1471-2164-14-S3-S2-S3.txt]

   Protein Mutation      Annotation  PANTHER PhD-SNP    SIFT    SNAP   Meta-SNP
    A0PJX2    G102R    Polymorphism    0.316   0.682    0.52      48      0.727
    A1X283     R43W         Disease    0.774   0.892    0.00      71      0.926
    A5D8T8    V118A    Polymorphism    0.124   0.296    0.57     -10      0.173
    A5LHX3     G49S    Polymorphism    0.988   0.830    0.00      55      0.945
    A6NCS4    F151L         Disease    0.903   0.760    0.00      54      0.844
    A6NJG2    T254A    Polymorphism       NA   0.109    0.69      18      0.054
    A6NLE4     T36M    Polymorphism       NA   0.310      NA      42      0.109
    A7E2F4    K480N    Polymorphism    0.061   0.264    0.44      36      0.175
    A8MXD5      E9K    Polymorphism       NA   0.633      NA       8      0.628
    A8MXD5     G64S         Disease       NA   0.231      NA     -27      0.126
    A8MXD5     P38L         Disease       NA   0.322      NA     -12      0.216
    A8MXD5    F153V         Disease       NA   0.868    0.01      40      0.690
    A8MXD5    R138C         Disease       NA   0.772    0.00      35      0.799
    B3SHH9    F206L    Polymorphism       NA   0.179    0.52      -2      0.128
    B7U540    K366R         Disease    0.391   0.267    0.05     -10      0.269
    B7U540    R205H         Disease    0.981   0.822    0.05      15      0.857
    B7U540    T140M         Disease    0.956   0.906    0.05      55      0.937
    B7U540    T354M         Disease    0.953   0.646    0.05      17      0.842
    C9JR72    K390N         Disease    0.221   0.486    0.48      11      0.387
    C9JR72    R248S         Disease    0.730   0.822    0.01      63      0.911
    C9JR72    R408C         Disease    0.399   0.851    0.05      30      0.762
    O00124     V18M    Polymorphism    0.223   0.222    0.10      36      0.181
    O00165    F141L         Disease       NA   0.599    0.00      15      0.650
    O00165    L130R         Disease       NA   0.672    0.00      13      0.689
    O00165    V172I         Disease       NA   0.062    0.38     -39      0.048
    O00341    Q537R    Polymorphism    0.053   0.233    1.00      -4      0.115
    O00584    C184R         Disease    0.987   0.956    0.08      75      0.953
    O00744    R332W         Disease    0.998   0.844    0.05      68      0.943
    O14653    G144W         Disease    0.986   0.891    0.00      69      0.965
    O14795   E1232D    Polymorphism    0.356   0.338    0.05     -13      0.269
    O14867    S314P    Polymorphism    0.306   0.500    0.05      30      0.460
    O14904    A260T    Polymorphism    0.381   0.218    0.05      16      0.353
    O14939    G821S    Polymorphism    0.082   0.401    0.76     -43      0.164
    O15091    N437S    Polymorphism    0.179   0.255    0.18      29      0.297
    O15160    R279Q         Disease    0.463   0.709    0.45      42      0.699
    O15160    R279W         Disease    0.886   0.828    0.05      55      0.915
    O15198     K43E         Disease    0.863   0.692    0.25      32      0.866
    O15270    G382V         Disease    0.695   0.937    0.00      60      0.931
    O15270    I504F         Disease    0.336   0.540    0.26      23      0.563
    O15270    V359M         Disease    0.697   0.451    0.01      29      0.673
    O15382    T186R    Polymorphism    0.295   0.342    0.54      -6      0.194
    O43155    R486Q    Polymorphism    0.124   0.477    0.30      49      0.544
    O43159    P329S    Polymorphism    0.144   0.104    0.42     -41      0.121
    O43194     A50V    Polymorphism    0.087   0.222    0.49     -13      0.139
    O43364    Q186K         Disease    0.386   0.870    0.06      64      0.686
    O43462     M87I         Disease    0.122   0.537      NA      39      0.308
    O43462    F475S         Disease    0.478   0.461      NA      24      0.324
    O43462    H227L         Disease    0.887   0.938      NA      20      0.896
    O43462    N508S         Disease    0.178   0.633      NA      31      0.416
    O43462    R429H         Disease    0.509   0.645      NA      44      0.719
    O43462    W226L         Disease    0.878   0.863      NA      35      0.810
    O43570    E143K         Disease    0.995   0.867    0.00      72      0.936
    O43897    I629V         Disease    0.194   0.394    0.16      25      0.279
    O43897    M182L         Disease    0.360   0.410    0.08      11      0.369
    O43897    V238A         Disease    0.451   0.569    0.22      37      0.516
    O60486   E1499K    Polymorphism    0.352   0.500    0.02      53      0.710
    O60496    A152P    Polymorphism    0.078   0.199    0.32     -30      0.039
    O60716    R915K    Polymorphism    0.091   0.248    0.80       9      0.171
    O60883     G90D    Polymorphism    0.070   0.188    1.00       4      0.117
    O75531     A12T         Disease    0.325   0.200    0.05     -14      0.340
    O75626     G74S    Polymorphism       NA   0.179    0.00      -7      0.135
    O75643    R681C         Disease    0.979   0.890    0.00      71      0.946
    O75643    R681H         Disease    0.953   0.847    0.00      67      0.934
    O75643    V683L         Disease    0.343   0.765    0.29      44      0.674
    O75643    Y689C         Disease    0.869   0.706    0.03      58      0.920
    O75643   R1090L         Disease    0.939   0.932    0.00      58      0.949
    O75643   S1087L         Disease    0.645   0.863    0.02      27      0.862
    O75674    R108S    Polymorphism    0.351   0.460    0.03      15      0.454
    O75678    A119T    Polymorphism    0.158   0.106    0.61      19      0.096
    O75746    Q590R         Disease    0.330   0.392    0.28      46      0.571
    O75908     E14G    Polymorphism    0.295   0.353    0.23      10      0.244
    O75908    T254I    Polymorphism    0.402   0.265    0.44     -13      0.174
    O75949    L172P    Polymorphism       NA   0.051    0.25      13      0.025
    O76031    I488T    Polymorphism    0.359   0.464    0.07      18      0.395
    O94766    R277Q         Disease    0.281   0.194    0.36       1      0.229
    O94813   S1277F    Polymorphism       NA   0.489    0.05      31      0.535
    O94850    E661G    Polymorphism    0.197   0.043      NA      -4      0.021
    O94906    R729W         Disease    0.838   0.738    0.02      46      0.877
    O94913    Q651H    Polymorphism    0.694   0.607      NA      23      0.689
    O95155    V605I    Polymorphism    0.162   0.059    0.29     -25      0.086
    O95263    H305P         Disease       NA   0.874    0.03      28      0.788
    O95298     L46V    Polymorphism    0.097   0.303    0.19     -18      0.270
    O95470     V21L    Polymorphism       NA   0.397    0.36     -48      0.191
    O95625    T350N    Polymorphism       NA   0.307    0.01     -14      0.171
    O95747    T304I    Polymorphism    0.180   0.065    0.47     -42      0.076
    O95859    A237P         Disease    0.553   0.884    0.01      41      0.867
    O95859    G188R         Disease    0.626   0.143    0.19      20      0.200
    O95859    L101H         Disease       NA   0.798    0.02      35      0.800
    O95859    M210R         Disease    0.456   0.459    0.01      51      0.672
    O95977    R365L    Polymorphism       NA   0.518    0.67      41      0.434
    O96009     I40T    Polymorphism       NA   0.044    1.00     -66      0.023
    P00374     L80F         Disease    0.472   0.340    0.35     -20      0.311
    P00374    D153V         Disease    0.529   0.858    0.04      14      0.842
    P00540    S300P    Polymorphism       NA   0.109    1.00     -32      0.090
    P00568     G40R         Disease    0.987   0.773    0.00      71      0.928
    P00568     G64R         Disease    0.987   0.841    0.00      59      0.932
    P00568    R128W         Disease    0.992   0.820    0.00      67      0.942
    P00568    Y164C         Disease    0.920   0.875    0.00      63      0.902
    P01213    L211S         Disease    0.788   0.662    0.05      30      0.756
    P01213    R138S         Disease    0.083   0.078    0.05     -56      0.035
    P01213    R212W         Disease    0.980   0.885    0.05      58      0.966
    P01213    R215C         Disease    0.974   0.788    0.05      57      0.954
    P01834     W40R         Disease    0.883   0.940    0.00      68      0.948
    P01854     W43C    Polymorphism    0.860   0.943    0.00      69      0.949
    P02042     A23E    Polymorphism    0.255   0.347    1.00     -16      0.262
    P02042     E44K    Polymorphism    0.227   0.532    0.15      -6      0.344
    P02042     G25D    Polymorphism    0.922   0.970    0.00      71      0.946
    P02042     V12G    Polymorphism    0.858   0.909    0.00      39      0.888
    P02753     G93D         Disease    0.637   0.657    0.03      61      0.860
    P02753     I59N         Disease    0.855   0.773    0.00      52      0.917
    P04808     K28M    Polymorphism    0.119   0.042    0.05     -12      0.013
    P07738     R62Q         Disease    0.805   0.867    0.00      77      0.929
    P07738     R90C         Disease    0.961   0.920    0.00      59      0.940
    P08174    A227P    Polymorphism    0.173   0.332    0.40     -25      0.157
    P08247      L2Q    Polymorphism    0.150   0.449    0.01      13      0.282
    P08247    D248N    Polymorphism    0.131   0.187    0.54      12      0.147
    P08247    G217R         Disease    0.786   0.948    0.00      54      0.928
    P08F94     A17V         Disease       NA   0.646      NA       5      0.559
    P08F94     R92W         Disease       NA   0.617    0.03      46      0.731
    P08F94     T36M         Disease       NA   0.768    0.00      44      0.785
    P08F94    A293V         Disease    0.170   0.670    0.01      51      0.655
    P08F94    D703N         Disease    0.435   0.903      NA      50      0.873
    P08F94    F253L         Disease    0.102   0.486    0.10      50      0.255
    P08F94    F372L         Disease    0.295   0.753    0.00      44      0.713
    P08F94    G223S         Disease    0.212   0.815    0.01      55      0.867
    P08F94    G326V         Disease    0.683   0.883    0.00      50      0.893
    P08F94    G466E         Disease    0.632   0.662    0.20      55      0.608
    P08F94    G470V         Disease    0.683   0.910    0.00      41      0.863
    P08F94    H686P         Disease    0.686   0.676      NA      41      0.758
    P08F94    I222V         Disease    0.067   0.273    0.01      28      0.198
    P08F94    I246T         Disease    0.226   0.559    0.01      41      0.443
    P08F94    I307T         Disease    0.479   0.827    0.00      57      0.889
    P08F94    I473S         Disease    0.564   0.819    0.12      31      0.818
    P08F94    I539T         Disease    0.479   0.479    0.00      23      0.631
    P08F94    I757L         Disease    0.200   0.177      NA      16      0.150
    P08F94    M997K         Disease    0.523   0.683    0.00      54      0.833
    P08F94    P724R         Disease    0.681   0.149      NA      62      0.188
    P08F94    P739L         Disease    0.661   0.352      NA      37      0.583
    P08F94    P805L         Disease    0.661   0.609      NA      42      0.736
    P08F94    R496P         Disease    0.679   0.698    0.01      43      0.840
    P08F94    R760H         Disease    0.406   0.146      NA      33      0.254
    P08F94    T579M    Polymorphism    0.669   0.470      NA      42      0.649
    P08F94    T899P         Disease    0.585   0.843      NA      53      0.875
    P08F94    W656C         Disease    0.844   0.797      NA      61      0.931
    P08F94    Y255C         Disease    0.544   0.636    0.00      63      0.815
    P08F94    Y486H         Disease    0.569   0.732    0.02      57      0.863
    P08F94   A1030E         Disease    0.538   0.760    0.05      51      0.851
    P08F94   A1262V    Polymorphism    0.068   0.111    0.16      32      0.080
    P08F94   A2009T         Disease    0.385   0.590    0.00      46      0.613
    P08F94   A3207T         Disease       NA   0.436    0.01      46      0.529
    P08F94   C1249W         Disease    0.889   0.887    0.00      69      0.941
    P08F94   C1472Y         Disease    0.766   0.856    0.01      66      0.910
    P08F94   C2422G         Disease    0.542   0.830    0.84      55      0.674
    P08F94   C2422R         Disease    0.711   0.894    0.19      70      0.909
    P08F94   C2688F         Disease    0.719   0.690      NA      50      0.868
    P08F94   C2803R         Disease    0.711   0.667    0.03      63      0.702
    P08F94   C3346R         Disease       NA   0.939    0.01      62      0.926
    P08F94   C3622Y         Disease       NA   0.815    0.01      45      0.816
    P08F94   D1942G         Disease    0.504   0.546    0.02      28      0.738
    P08F94   D2761Y         Disease    0.770   0.827    0.05      47      0.859
    P08F94   D2962G         Disease       NA   0.665    0.00      49      0.629
    P08F94   D3293V         Disease       NA   0.643    0.02      48      0.631
    P08F94   E1995G         Disease    0.490   0.212    0.23      32      0.373
    P08F94   E2431V         Disease    0.611   0.506    0.01      51      0.842
    P08F94   E3502V         Disease       NA   0.526    0.09      48      0.661
    P08F94   E3529Q         Disease       NA   0.268    0.05      38      0.401
    P08F94   G1122S         Disease    0.511   0.768    0.01      61      0.722
    P08F94   G1123S         Disease    0.511   0.335    0.02      60      0.632
    P08F94   G1971D         Disease    0.638   0.842    0.00      64      0.911
    P08F94   G2210E         Disease    0.632   0.794    0.00      57      0.898
    P08F94   G2224R         Disease    0.711   0.772    0.00      63      0.904
    P08F94   H3049R         Disease       NA   0.678    0.01      61      0.811
    P08F94   H3124Y         Disease       NA   0.835    0.00      65      0.905
    P08F94   I1998T         Disease    0.479   0.622    0.00      54      0.719
    P08F94   I2303F         Disease    0.484   0.655    0.01      47      0.598
    P08F94   I2331K         Disease       NA   0.898    0.00      60      0.898
    P08F94   I2957T         Disease       NA   0.831    0.00      41      0.774
    P08F94   I3081V         Disease       NA   0.592    0.00      24      0.583
    P08F94   I3167L         Disease       NA   0.285    0.14      14      0.241
    P08F94   I3177T         Disease       NA   0.549    0.01      40      0.732
    P08F94   I3468V         Disease       NA   0.168    0.21       0      0.190
    P08F94   I3553T         Disease       NA   0.612    0.02      29      0.720
    P08F94   I3905N    Polymorphism       NA   0.115      NA      11      0.017
    P08F94   L1407R         Disease    0.673   0.795    0.00      62      0.898
    P08F94   L2106R         Disease       NA   0.849    0.00      55      0.885
    P08F94   L2134P         Disease    0.760   0.876    0.00      36      0.835
    P08F94   L2772P         Disease       NA   0.892    0.00      38      0.788
    P08F94   M2804K         Disease    0.444   0.717    0.00      58      0.859
    P08F94   N3175D         Disease       NA   0.833    0.01      63      0.868
    P08F94   N3175S         Disease       NA   0.740    0.01      51      0.626
    P08F94   P1389T         Disease    0.603   0.599    0.02      55      0.748
    P08F94   P1486L         Disease    0.661   0.738    0.00      48      0.858
    P08F94   P3783S         Disease       NA   0.451      NA      29      0.536
    P08F94   Q1917R         Disease    0.367   0.318    0.03      49      0.275
    P08F94   R1624W         Disease    0.726   0.368    0.14      57      0.612
    P08F94   R2573C         Disease    0.823   0.880    0.00      60      0.938
    P08F94   R3107P    Polymorphism       NA   0.659    0.23      34      0.593
    P08F94   R3143I    Polymorphism       NA   0.126    0.38      45      0.254
    P08F94   R3482C         Disease       NA   0.736    0.03      62      0.866
    P08F94   R3957C         Disease       NA   0.780      NA      59      0.826
    P08F94   S1584I         Disease    0.599   0.903    0.01      53      0.881
    P08F94   S1664F         Disease    0.681   0.431    0.55      49      0.591
    P08F94   S1833L         Disease    0.533   0.587    0.21      53      0.757
    P08F94   S1867N         Disease    0.489   0.488    0.03      45      0.541
    P08F94   S2219L         Disease    0.533   0.438    0.13       3      0.579
    P08F94   S2861G         Disease       NA   0.167    0.80      32      0.115
    P08F94   S2983L         Disease       NA   0.206    0.06      36      0.349
    P08F94   S3018F         Disease       NA   0.690    0.14      48      0.790
    P08F94   S3505R    Polymorphism       NA   0.227    0.54      51      0.214
    P08F94   T1781I         Disease    0.478   0.656    0.03      55      0.701
    P08F94   T2641A         Disease    0.287   0.479    0.01      47      0.515
    P08F94   V1741M         Disease    0.522   0.500    0.00      46      0.587
    P08F94   V1789L         Disease    0.256   0.385    0.03      35      0.301
    P08F94   V1817G         Disease    0.554   0.612    0.04      49      0.687
    P08F94   V1875G         Disease    0.592   0.808    0.00      62      0.893
    P08F94   V2032L         Disease    0.256   0.702    0.00      38      0.486
    P08F94   V2798G         Disease    0.592   0.752    0.00      43      0.626
    P08F94   V3036G         Disease       NA   0.670    0.00      36      0.751
    P08F94   V3471G         Disease       NA   0.648    0.00      48      0.716
    P08F94   W1928L         Disease    0.518   0.840    0.01      63      0.906
    P08F94   Y1136C    Polymorphism    0.813   0.572    0.03      62      0.805
    P08F94   Y1838C         Disease    0.813   0.746    0.00      66      0.927
    P08F94   Y2863C         Disease       NA   0.647    0.08      39      0.537
    P0CG37    R112C         Disease       NA   0.877    0.00      44      0.814
    P0CG37    R189C    Polymorphism       NA   0.281      NA      32      0.105
    P0CW18    R176G         Disease    0.687   0.464    0.01      48      0.704
    P0CW18    W309S         Disease    0.765   0.924    0.00      64      0.895
    P0DI81     D47Y         Disease    0.978   0.931    0.02      58      0.972
    P0DI81     F83S         Disease    0.716   0.913    0.00      42      0.866
    P0DI81     S73L         Disease    0.641   0.860    0.59      25      0.843
    P0DI81    V130D         Disease    0.645   0.820    0.00      57      0.902
    P10074    S675A    Polymorphism       NA   0.258    0.50      45      0.395
    P10914      M8L         Disease    0.384   0.191    0.58      26      0.295
    P10914     W11R         Disease    0.996   0.886    0.00      69      0.956
    P11487      L6P         Disease    0.456   0.644    0.00      41      0.706
    P11487    S156P         Disease    0.527   0.844    0.05      34      0.869
    P12104     A55T    Polymorphism    0.694   0.035    0.05     -18      0.135
    P12272     L44P         Disease    0.774   0.664    0.00      48      0.781
    P12272     L60P         Disease    0.821   0.882    0.00      63      0.935
    P12757     A38V    Polymorphism       NA   0.127    0.00     -32      0.015
    P12814    T868S    Polymorphism    0.084   0.100    0.05     -42      0.074
    P13762    D105G    Polymorphism    0.869   0.818    0.05      49      0.880
    P14854     R20H         Disease       NA   0.687    0.00      55      0.778
    P15421     G13E    Polymorphism    0.046   0.122    0.05     -40      0.017
    P15586     S94I         Disease    0.578   0.754    0.00      53      0.864
    P15586    G418E         Disease    0.524   0.615    0.61      51      0.600
    P15586    K340R         Disease    0.803   0.792    0.00      56      0.857
    P16401    A211T    Polymorphism    0.240   0.057    0.24     -28      0.018
    P16989     T75A    Polymorphism    0.175   0.053    0.81     -49      0.067
    P17038    S718P    Polymorphism    0.474   0.786    0.05      22      0.625
    P18031    P387L    Polymorphism       NA   0.181    0.21      23      0.169
    P18464    E176V    Polymorphism    0.244   0.096    0.05     -16      0.211
    P18464    H195Y    Polymorphism    0.709   0.141    0.05       3      0.256
    P18464    S155R    Polymorphism    0.255   0.120    0.05     -11      0.237
    P19388     S44F    Polymorphism    0.788   0.051    0.61     -10      0.054
    P19419    S183N    Polymorphism    0.256   0.059    0.53     -18      0.042
    P19801    N659H    Polymorphism    0.712   0.462    0.05      30      0.674
    P20718     R84Q    Polymorphism    0.198   0.250    0.05      13      0.239
    P21583     N36S         Disease    0.205   0.446    0.04      -5      0.403
    P22102    V421I    Polymorphism    0.402   0.051    1.00     -33      0.012
    P22460    P228S    Polymorphism    0.817   0.386    0.26      10      0.599
    P23743    H538Y    Polymorphism    0.320   0.938    0.05      19      0.726
    P24046     M26V    Polymorphism       NA   0.125    0.05      27      0.011
    P24071    D113N    Polymorphism    0.072   0.878    0.17       2      0.177
    P24588    T203I    Polymorphism    0.272   0.027    0.81     -27      0.013
    P26715     N29S    Polymorphism    0.666   0.029    0.05     -13      0.141
    P28331    D252G         Disease    0.532   0.780    0.29      48      0.783
    P28331    R241W         Disease    0.967   0.787    0.00      69      0.931
    P28907    R140W    Polymorphism    0.924   0.364    0.05      36      0.611
    P29074    T924S    Polymorphism       NA   0.018    1.00      -2      0.034
    P29536    T295M    Polymorphism    0.300   0.033    0.05      35      0.079
    P30301    E134G         Disease    0.993   0.815    0.05      50      0.925
    P30301    T138R         Disease    0.921   0.931    0.05      59      0.924
    P30411    G354E    Polymorphism    0.625   0.413    0.05      25      0.592
    P31371     S99N         Disease    0.570   0.712    0.05      35      0.817
    P32239     L37F    Polymorphism    0.310   0.099    0.09      29      0.151
    P35219    S100P         Disease    0.471   0.646    0.05       7      0.653
    P35354    P428A    Polymorphism    0.091   0.059    0.52       1      0.087
    P35442    T133S    Polymorphism    0.112   0.157    0.40     -38      0.080
    P35658   G1592A    Polymorphism    0.281   0.174    0.49      52      0.167
    P35659    V140A    Polymorphism    0.484   0.034    0.55      -8      0.041
    P36382     A96S         Disease    0.307   0.624    0.05      23      0.507
    P36382     P88S         Disease    0.966   0.934    0.05      50      0.951
    P36382     V85I         Disease    0.231   0.679    0.05      13      0.484
    P36382    L221I         Disease    0.833   0.705    0.05      23      0.803
    P36382    L229M         Disease    0.884   0.773    0.05      49      0.895
    P40259    G137S         Disease    0.639   0.701    0.00      49      0.657
    P41214    T210I    Polymorphism    0.297   0.159    0.07     -37      0.259
    P41221     C83S         Disease    0.945   0.858    0.05      43      0.898
    P41221    C182R         Disease    0.996   0.899    0.05      77      0.949
    P41227     S37P         Disease    0.718   0.939    0.10      15      0.862
    P41970    P169L    Polymorphism    0.154   0.095    0.05      10      0.118
    P43243     S85C         Disease    0.579   0.461    0.00      39      0.523
    P43405     R45H    Polymorphism    0.644   0.628    0.14      16      0.707
    P45877     K86R    Polymorphism    0.120   0.418    0.05       2      0.242
    P45985     S16R    Polymorphism       NA   0.188    0.41      43      0.059
    P46093    S295N    Polymorphism    0.416   0.272    0.05      -9      0.199
    P46976     T83M         Disease    0.876   0.633    0.14      48      0.848
    P47883    Y181H    Polymorphism    0.709   0.614    0.05      68      0.816
    P48146    Q206R    Polymorphism    0.067   0.290    0.05      14      0.153
    P48169     L26M    Polymorphism       NA   0.356    0.08     -25      0.413
    P48544     R39H    Polymorphism    0.686   0.669    0.05      30      0.747
    P48544    G387R         Disease    0.096   0.468    0.05      22      0.200
    P48544    T158A         Disease    0.835   0.826    0.05      46      0.845
    P48645     E79G    Polymorphism       NA   0.294    0.15      -2      0.417
    P48735    R140G         Disease    0.898   0.912    0.00      61      0.946
    P48735    R140Q         Disease    0.865   0.943    0.00      62      0.949
    P48960    R367Q    Polymorphism       NA   0.117    0.05     -33      0.162
    P49459     G23R         Disease    0.629   0.732    0.01      57      0.898
    P49459     R11Q         Disease    0.205   0.278    0.10     -20      0.205
    P49588    R329H         Disease    0.951   0.828    0.05      55      0.905
    P49914    T202A    Polymorphism       NA   0.039    1.00     -11      0.052
    P50549    S100G    Polymorphism       NA   0.061    0.05      -9      0.083
    P51178    I574T         Disease    0.473   0.653    0.05      31      0.780
    P51178    T209R         Disease    0.527   0.724    0.05      24      0.568
    P51955    N354S    Polymorphism    0.209   0.304    0.20      -8      0.211
    P52292    P165R    Polymorphism    0.745   0.897    0.05      67      0.889
    P52895     H90Q         Disease    0.430   0.574    0.05      58      0.662
    P52895     I79V         Disease    0.419   0.240    0.05      -4      0.301
    P52895    H222Q         Disease    0.374   0.086    0.05     -35      0.174
    P52895    N300T         Disease       NA   0.717    0.05      20      0.776
    P53597     G85A         Disease    0.855   0.787    0.08      43      0.874
    P53597     M14L         Disease       NA   0.259    0.48      13      0.067
    P53597    P170R         Disease    0.909   0.868    0.00      63      0.923
    P53674    S129R         Disease    0.348   0.624    0.00      39      0.711
    P54821    F113S         Disease    0.696   0.874    0.00      36      0.853
    P55199    S297N    Polymorphism    0.135   0.085    0.05       8      0.106
    P55263     G30E         Disease    0.856   0.897    0.14      59      0.848
    P55263    A318E         Disease    0.852   0.912    0.03      54      0.933
    P55263    D235A         Disease    0.508   0.911    0.02      36      0.861
    P55316    F215L         Disease    0.986   0.870    0.00      57      0.930
    P55316    P109L    Polymorphism       NA   0.135    0.09      32      0.033
    P55316    R244C         Disease    0.998   0.913    0.00      48      0.895
    P55773    V106M    Polymorphism    0.229   0.107    0.44     -11      0.092
    P55789    R194H         Disease    0.770   0.708    0.05      45      0.862
    P55957     S10G    Polymorphism       NA   0.062    0.75      -1      0.022
    P56378      I9V    Polymorphism    0.083   0.044    1.00       0      0.044
    P56381     Y12C         Disease    0.801   0.781      NA      69      0.909
    P58872    V255M    Polymorphism    0.578   0.268    0.24      19      0.431
    P60369    C170Y    Polymorphism    0.459   0.801    0.05      60      0.843
    P62324    N139S    Polymorphism    0.108   0.291    0.00     -27      0.211
    P62826     R95I    Polymorphism    0.563   0.704    0.03      21      0.806
    P62854     D33N         Disease    0.696   0.856    0.00      17      0.765
    P62854    M115T         Disease    0.149   0.112    0.00      15      0.180
    P78316    Q716R    Polymorphism    0.249   0.123    0.68      -7      0.123
    P78383     R81H    Polymorphism    0.241   0.473    0.16     -13      0.326
    P78508     G77R         Disease    0.640   0.874    0.05      13      0.830
    P78508     R65P         Disease    0.860   0.923    0.05      49      0.848
    P78508    A167V         Disease    0.511   0.696    0.05       6      0.503
    P78508    C140R         Disease    0.994   0.983    0.05      66      0.953
    P78508    R297C         Disease    0.928   0.879    0.05      72      0.940
    P78508    T164I         Disease    0.571   0.319    0.05     -68      0.468
    P82980     E70Q    Polymorphism    0.847   0.783    0.04      44      0.855
    P84022    R287W         Disease    0.987   0.968    0.05      63      0.954
    P84022    T261I         Disease    0.783   0.561    0.05      27      0.762
    P98153    V473A    Polymorphism    0.116   0.044      NA     -11      0.026
    P98173    W213C    Polymorphism    0.555   0.779    0.05      61      0.874
    Q00013    E448Q    Polymorphism    0.278   0.098    0.05     -29      0.206
    Q00796    N269T    Polymorphism    0.794   0.068    1.00     -50      0.026
    Q01344    V262A    Polymorphism    0.204   0.141    0.39      22      0.209
    Q01650    N230K    Polymorphism    0.172   0.261    0.05      30      0.266
    Q02224   E1925D    Polymorphism       NA   0.451    1.00      17      0.249
    Q02224   S1581R    Polymorphism       NA   0.753    0.39      53      0.620
    Q02246    P366L    Polymorphism    0.128   0.511    0.05       0      0.296
    Q02446    Q197K    Polymorphism    0.082   0.789    0.12      56      0.811
    Q02985     H71Y    Polymorphism    0.369   0.583    0.05       8      0.490
    Q03060    Q270R    Polymorphism    0.205   0.537    0.12      35      0.630
    Q03721    D318Y    Polymorphism    0.998   0.957    0.00      65      0.953
    Q05516    M617V         Disease    0.733   0.215    0.02      19      0.110
    Q05BV3    I269V    Polymorphism       NA   0.112    1.00       9      0.127
    Q06210     D43V         Disease    0.333   0.620    1.00       2      0.441
    Q06210     T15A         Disease    0.176   0.060    0.96       6      0.027
    Q06210     T15M         Disease    0.454   0.296    0.02      22      0.450
    Q06210    D366Y         Disease    0.588   0.729    0.04      27      0.786
    Q06210    I121T         Disease    0.694   0.572    0.00      44      0.811
    Q06210    M509T         Disease    0.195   0.401    0.64      -2      0.164
    Q06210    M510T         Disease    0.504   0.618    0.00      39      0.638
    Q06210    R111C         Disease    0.775   0.389    0.18      20      0.570
    Q06210    R403H         Disease    0.734   0.582    0.00      35      0.792
    Q06210    R452H         Disease    0.553   0.692    0.01       6      0.544
    Q06210    R514W         Disease    0.938   0.900    0.01      35      0.892
    Q06210    R530W         Disease    0.847   0.561    0.02      17      0.741
    Q06210    V199F         Disease    0.591   0.639    0.01      11      0.574
    Q07011    A176D    Polymorphism    0.356   0.225    0.60      19      0.375
    Q07343    S703C    Polymorphism    0.315   0.623    0.05      10      0.624
    Q08648     R77Q    Polymorphism       NA   0.118      NA       7      0.031
    Q11203     A13D         Disease       NA   0.889    0.02      32      0.795
    Q11203    D370Y         Disease    0.946   0.742    0.07      59      0.936
    Q12756     T99M         Disease    0.984   0.866    0.01      55      0.937
    Q12756    A255V         Disease    0.692   0.344    0.37      12      0.576
    Q12796    P252L    Polymorphism       NA   0.109    0.07      13      0.107
    Q12852    G640S    Polymorphism    0.106   0.046    0.74      37      0.026
    Q12879    N615K         Disease    0.723   0.539    0.64      54      0.855
    Q12918    I168T    Polymorphism    0.703   0.442    0.01      14      0.516
    Q12965    A159P         Disease    0.939   0.848    0.00      43      0.885
    Q12988      R7S         Disease    0.189   0.689    0.00      34      0.423
    Q13017     I17V    Polymorphism       NA   0.043    1.00     -36      0.009
    Q13118    S249F    Polymorphism    0.452   0.317    0.05      31      0.467
    Q13158    C105W         Disease    0.932   0.908    0.03      53      0.946
    Q13224    R682C         Disease    0.749   0.680    0.01      56      0.890
    Q13243    A160S    Polymorphism    0.652   0.911    0.08      36      0.833
    Q13330    V372I    Polymorphism    0.135   0.085    0.40      21      0.129
    Q13362    A515P    Polymorphism    0.344   0.638    0.00     -23      0.482
    Q13509     R62Q         Disease       NA   0.816    0.05      57      0.895
    Q13509    A302T         Disease    0.347   0.805    0.05     -11      0.622
    Q13509    A302V         Disease    0.430   0.825    0.05      -7      0.521
    Q13509    D417H         Disease    0.601   0.695    0.05       9      0.796
    Q13509    D417N         Disease    0.352   0.647    0.05     -57      0.491
    Q13509    E205K         Disease    0.509   0.828    0.05     -10      0.671
    Q13509    E410K         Disease    0.336   0.854    0.05      24      0.677
    Q13509    M323V         Disease    0.124   0.710    0.05     -14      0.250
    Q13509    R262C         Disease    0.873   0.808    0.05      50      0.912
    Q13509    R262H         Disease    0.723   0.743    0.05      25      0.810
    Q13509    R380C         Disease    0.834   0.863    0.05      19      0.839
    Q13509    T178M         Disease    0.531   0.333    0.05       8      0.612
    Q13591    S792L    Polymorphism    0.281   0.290    0.05      -3      0.309
    Q13772    L561P    Polymorphism    0.381   0.666      NA      48      0.699
    Q14108    H363N         Disease    0.922   0.833    0.05      56      0.913
    Q14449     F90I    Polymorphism       NA   0.167    0.05      20      0.103
    Q14626    P221R         Disease    0.998   0.547    0.00      47      0.859
    Q14626    R296W         Disease    0.783   0.646    0.00      54      0.859
    Q14626    S245C         Disease    0.657   0.678    0.05      29      0.741
    Q14781     P98L         Disease       NA   0.058    0.09      17      0.098
    Q14781    R443P         Disease    0.160   0.469    0.26       6      0.207
    Q14973    S267F    Polymorphism    0.624   0.490    0.05     -14      0.589
    Q15029    G773V    Polymorphism    0.417   0.529    0.01       2      0.500
    Q15058   P1633A    Polymorphism       NA   0.235      NA      22      0.135
    Q15080    R105Q         Disease    0.582   0.714    0.02      50      0.853
    Q15797      V3A         Disease       NA   0.067    0.05     -13      0.101
    Q16222    P418H    Polymorphism    0.389   0.656    0.26      38      0.737
    Q16531    L427F    Polymorphism    0.450   0.645    0.03      29      0.603
    Q16611     A28V    Polymorphism    0.405   0.092    0.18      -2      0.114
    Q16625    F219S         Disease    0.384   0.477    0.12      14      0.571
    Q16653    S133C         Disease    0.634   0.673    0.11      31      0.764
    Q17RN3    T240K    Polymorphism       NA   0.611    0.04      40      0.747
    Q29974     S66N    Polymorphism    0.223   0.234    0.05     -11      0.029
    Q2M3V2    R124P    Polymorphism       NA   0.489    0.03      13      0.516
    Q330K2     Q99R         Disease       NA   0.071    0.03     -28      0.126
    Q3KP66    R538C    Polymorphism       NA   0.064      NA      30      0.031
    Q3KPI0    T121N    Polymorphism    0.362   0.877    0.05      29      0.739
    Q3ZCM7    L345F    Polymorphism    0.289   0.549    0.69      23      0.422
    Q49MI3    E514G    Polymorphism    0.231   0.202    0.03      22      0.281
    Q49MI3    R106S         Disease       NA   0.603    0.02      51      0.607
    Q4G163    P139R    Polymorphism       NA   0.248    0.00      28      0.193
    Q4LDG9    N150S         Disease    0.554   0.665    0.00      60      0.789
    Q4VX76    P414S    Polymorphism    0.485   0.701    0.40      18      0.510
    Q53GG5    V127M    Polymorphism    0.446   0.203    0.11      17      0.342
    Q53RD9    V119M    Polymorphism    0.099   0.234    0.23      15      0.289
    Q569K6     D51N    Polymorphism       NA   0.690    0.00      32      0.472
    Q587I9     R38G    Polymorphism       NA   0.059    0.16       6      0.019
    Q5FWE3    Q138E    Polymorphism    0.091   0.045    0.25     -16      0.019
    Q5FWE3    R334G    Polymorphism    0.115   0.039    0.27     -11      0.023
    Q5FWF5    N191S    Polymorphism       NA   0.239      NA     -30      0.138
    Q5FYB0    S565R    Polymorphism    0.054   0.075    0.02      31      0.047
    Q5H9R4    R188G    Polymorphism    0.072   0.067    0.20      23      0.033
    Q5JSP0    V275I    Polymorphism    0.056   0.068    0.71      -3      0.073
    Q5JU85    Q791P         Disease    0.616   0.897    0.05      45      0.870
    Q5JU85    R349C         Disease       NA   0.879    0.00      70      0.910
    Q5JU85    R748Q         Disease       NA   0.555    0.18      13      0.485
    Q5JU85    R853W         Disease    0.875   0.919    0.00      53      0.899
    Q5JY77    I779V    Polymorphism       NA   0.060    0.39      -2      0.031
    Q5QGT7     Q82R    Polymorphism    0.105   0.396    0.05      12      0.322
    Q5SQ13      L8F    Polymorphism       NA   0.200      NA      21      0.027
    Q5SQ13     Q37R    Polymorphism       NA   0.020      NA      20      0.028
    Q5SRE7    R222W    Polymorphism    0.373   0.234    0.19       2      0.261
    Q5SZD1    P235L    Polymorphism       NA   0.493      NA      33      0.235
    Q5SZD1    Q137E    Polymorphism       NA   0.050      NA      10      0.023
    Q5T0L3     A69V    Polymorphism       NA   0.034    1.00     -10      0.014
    Q5T0L3    R217H    Polymorphism       NA   0.535    0.39     -24      0.409
    Q5T292     P83L    Polymorphism       NA   0.090      NA      -8      0.032
    Q5T2S8    I343T    Polymorphism    0.319   0.151    0.00      34      0.166
    Q5T3U5    I948T    Polymorphism       NA   0.246    0.06     -28      0.251
    Q5T4H9     R73P    Polymorphism       NA   0.632      NA      28      0.256
    Q5T7M4     G14R    Polymorphism       NA   0.748    0.41       9      0.684
    Q5T848    A425G    Polymorphism       NA   0.168    0.04      22      0.174
    Q5TA78     G95V    Polymorphism       NA   0.335      NA      32      0.061
    Q5TC84     S47P    Polymorphism    0.601   0.039    0.30      16      0.028
    Q5TEA3    F265L    Polymorphism       NA   0.225      NA       7      0.116
    Q5TGJ6     T87M    Polymorphism    0.803   0.216    0.11     -41      0.315
    Q5VIR6    L375R    Polymorphism    0.298   0.337    0.08       8      0.271
    Q5VU57    V443M    Polymorphism       NA   0.206    0.10     -11      0.069
    Q5VUB5    P465S    Polymorphism       NA   0.235    0.70       8      0.198
    Q5VV41    H370Y    Polymorphism    0.534   0.673    1.00      21      0.516
    Q5VVW2    A752S    Polymorphism    0.222   0.582    0.14      21      0.630
    Q5VWJ9     D83H    Polymorphism       NA   0.583    0.22       6      0.513
    Q5VYS4     R59G    Polymorphism       NA   0.062      NA      43      0.027
    Q5Y7A7     D86S    Polymorphism    0.369   0.431    0.05       5      0.357
    Q5Y7A7     D86V    Polymorphism    0.487   0.526    0.05      20      0.505
    Q5Y7A7     N66F    Polymorphism    0.337   0.105    0.05      -8      0.189
    Q5Y7A7     N66S    Polymorphism    0.223   0.197    0.05       1      0.252
    Q5Y7A7     R54L    Polymorphism    0.843   0.902    0.05      49      0.888
    Q5Y7A7     T41K    Polymorphism    0.565   0.063    0.05     -15      0.217
    Q5Y7A7    E100K    Polymorphism    0.276   0.120    0.05     -11      0.202
    Q5Y7A7    V115G    Polymorphism    0.232   0.145    0.05      25      0.204
    Q658P3    A184T    Polymorphism    0.190   0.152    0.05      -7      0.128
    Q68J44    S137R    Polymorphism    0.238   0.500    0.56      -2      0.270
    Q693B1     G22S    Polymorphism    0.440   0.630    0.08      64      0.573
    Q69YQ0    Q415P         Disease    0.864   0.756    0.01      45      0.876
    Q69YQ0    V943A    Polymorphism       NA   0.144    0.21       0      0.099
    Q6AI14    G116S    Polymorphism       NA   0.494    0.56       2      0.433
    Q6AZZ1    Y466S    Polymorphism    0.461   0.224    0.05      20      0.220
    Q6IFH4    C179R    Polymorphism    0.990   0.948    0.05      83      0.570
    Q6KF10     G42V         Disease    0.126   0.654    0.55      24      0.608
    Q6KF10    A249E         Disease    0.097   0.117    0.28     -34      0.134
    Q6KF10    D216G         Disease    0.453   0.528    0.05      37      0.768
    Q6KF10    K424R         Disease    0.381   0.167    0.13     -10      0.228
    Q6KF10    L289P         Disease       NA   0.811    0.27     -41      0.538
    Q6KF10    P327H         Disease       NA   0.054    0.45     -66      0.133
    Q6KF10    Q119R         Disease    0.131   0.175    0.57     -47      0.104
    Q6KF10    Q253L         Disease    0.072   0.059    0.33     -11      0.080
    Q6NSI1    K265T    Polymorphism    0.055   0.102    0.62      16      0.021
    Q6NZ67    R155Q    Polymorphism       NA   0.067    0.38      54      0.047
    Q6P1M0     A92T         Disease    0.693   0.556    0.05     -39      0.717
    Q6P1M0    Q300R         Disease    0.562   0.555    0.05      30      0.593
    Q6P1M0    R374C         Disease    0.972   0.865    0.05      56      0.930
    Q6P1M0    R583H         Disease    0.923   0.743    0.05      49      0.903
    Q6P1M0    S247P         Disease    0.960   0.828    0.05      72      0.937
    Q6P1Q0     V84I    Polymorphism    0.050   0.242    0.58      -6      0.233
    Q6P1S2     A47T    Polymorphism       NA   0.381      NA      28      0.250
    Q6PII3    T436M    Polymorphism    0.532   0.032    0.00      -4      0.100
    Q6PJG2     A86V    Polymorphism    0.292   0.272      NA       7      0.123
    Q6UWJ8     M76V    Polymorphism    0.141   0.035    0.78      12      0.024
    Q6UXH8     C75S         Disease    0.196   0.484    0.74      14      0.297
    Q6UXH8    C102S         Disease    0.286   0.835    0.00      57      0.885
    Q6UXH8    C174R         Disease    0.625   0.867    0.01      62      0.912
    Q6UXH8    G327R         Disease    0.502   0.420    0.00      64      0.788
    Q6UXH8    R158C         Disease    0.513   0.715    0.11      57      0.858
    Q6UXZ4    R728K    Polymorphism    0.208   0.125    0.73     -43      0.111
    Q6VVX0     L99P         Disease    0.648   0.869    0.05      59      0.907
    Q6XYQ8    A505V    Polymorphism       NA   0.102    0.40      20      0.116
    Q6XYQ8    T420S    Polymorphism    0.394   0.043    1.00     -35      0.026
    Q6ZN03    A149T    Polymorphism       NA   0.374      NA      19      0.074
    Q6ZQR2    R184H    Polymorphism       NA   0.670      NA      47      0.734
    Q6ZRP5      R2H    Polymorphism       NA   0.109      NA       8      0.053
    Q6ZSC3    I259V    Polymorphism       NA   0.188      NA      -5      0.075
    Q6ZSY5    F351S    Polymorphism    0.802   0.266      NA      26      0.320
    Q6ZUF6     L73P    Polymorphism       NA   0.305      NA      24      0.060
    Q6ZUL3     R81H    Polymorphism       NA   0.495      NA      31      0.238
    Q6ZUT9    H487N    Polymorphism       NA   0.404    0.05      30      0.269
    Q709F0    V362L    Polymorphism       NA   0.163    0.29      20      0.124
    Q71SY5    A335V         Disease    0.124   0.048    0.41      25      0.056
    Q7L1T6    H223R    Polymorphism    0.188   0.376    0.50      35      0.231
    Q7L1T6    R140H    Polymorphism    0.107   0.133    0.61     -28      0.058
    Q7L4E1    G212S    Polymorphism    0.120   0.076    0.95     -26      0.070
    Q7RTV2     V55I    Polymorphism    0.299   0.460    0.05      19      0.394
    Q7Z2W7    M462T    Polymorphism    0.944   0.866    0.01      28      0.891
    Q7Z3G6    R148H         Disease       NA   0.805    0.02      60      0.767
    Q7Z3G6    V153I         Disease    0.142   0.167    0.19      -6      0.188
    Q7Z3G6    V605F         Disease       NA   0.757    0.01      37      0.758
    Q7Z3H0    Q132R    Polymorphism       NA   0.180    0.63      24      0.284
    Q7Z3U7    A548T    Polymorphism       NA   0.203    0.46      13      0.258
    Q7Z5B4    C130Y    Polymorphism    0.220   0.576    1.00      32      0.384
    Q7Z5M5   D1099N    Polymorphism       NA   0.037    1.00     -38      0.005
    Q7Z699     V44D         Disease    0.916   0.748    0.00      55      0.920
    Q7Z699     W31C         Disease    0.994   0.783    0.00      61      0.959
    Q7Z6Z7    N483S    Polymorphism       NA   0.054    0.36       1      0.065
    Q7Z7L9    S191T    Polymorphism    0.056   0.142    0.05     -14      0.109
    Q86SG6    A497P         Disease       NA   0.289    0.00     -36      0.227
    Q86SG6    H425Y         Disease    0.333   0.527    0.05      14      0.493
    Q86SG6    L330F         Disease    0.871   0.170    0.84     -20      0.125
    Q86SS6    I238V    Polymorphism    0.135   0.095    0.05     -23      0.145
    Q86SU0     R97Q         Disease       NA   0.823    0.05      51      0.869
    Q86SU0    R453Q         Disease       NA   0.104    0.05      41      0.042
    Q86TM3    M381I    Polymorphism    0.343   0.862    0.11      54      0.649
    Q86UR1    P286L    Polymorphism    0.262   0.076    0.41      17      0.096
    Q86VF2   T1056M    Polymorphism    0.676   0.179    0.03      38      0.523
    Q86VH2    I213V    Polymorphism    0.109   0.215    0.36      29      0.236
    Q86WW8     A53P         Disease       NA   0.648    0.07      56      0.681
    Q86X52    P539R         Disease    0.939   0.926    0.05      58      0.949
    Q86XE5    C257G         Disease    0.661   0.305    0.29      22      0.560
    Q86XE5    G287V         Disease    0.479   0.798    0.05      11      0.553
    Q86YI8     K20E    Polymorphism    0.105   0.581    0.03      41      0.648
    Q86YW0    S500L    Polymorphism    0.446   0.480    0.03      23      0.469
    Q8HWS3    R181Q         Disease    0.263   0.873    0.00      68      0.905
    Q8HWS3    S217P         Disease    0.499   0.669    0.03       4      0.512
    Q8IUC8     E59D    Polymorphism    0.748   0.548    0.05      -6      0.768
    Q8IV13    H234Y    Polymorphism    0.308   0.453    1.00      47      0.299
    Q8IVH8    V200L    Polymorphism    0.271   0.175    1.00     -10      0.086
    Q8IVI9    G473E    Polymorphism       NA   0.165    0.62       8      0.063
    Q8IVL5    G508V         Disease    0.885   0.679    0.05      35      0.836
    Q8IVN8     F58L    Polymorphism    0.146   0.074    0.55      -1      0.025
    Q8IVU1    V751L    Polymorphism       NA   0.314      NA      29      0.179
    Q8IW93    G163R    Polymorphism       NA   0.825      NA      43      0.776
    Q8IWX8    N199H    Polymorphism    0.199   0.372    0.00      26      0.275
    Q8IWX9    D160E    Polymorphism    0.054   0.032    0.05       9      0.031
    Q8IX07     G70A    Polymorphism    0.121   0.105    0.19      16      0.059
    Q8IXK2    C479F         Disease    0.996   0.965    0.05      77      0.950
    Q8IXK2    D303N         Disease    0.544   0.295    0.05      10      0.586
    Q8IXK2    E341D         Disease    0.979   0.745    0.05      53      0.915
    Q8IXK2    G272R    Polymorphism    0.374   0.766    0.05      36      0.604
    Q8IXK2    R297W         Disease    0.952   0.718    0.05      36      0.808
    Q8IXK2    R373H         Disease    0.672   0.271    0.05     -25      0.518
    Q8IXK2    R382H         Disease    0.981   0.857    0.05      50      0.940
    Q8IXK2    T491M         Disease    0.951   0.562    0.05      25      0.773
    Q8IXL7     C89G         Disease    0.723   0.899    0.00      69      0.887
    Q8IXQ5    A153T         Disease    0.253   0.703    0.05      39      0.530
    Q8IXQ5    A153V         Disease    0.327   0.705    0.05      49      0.829
    Q8IXQ5    S150N         Disease    0.365   0.153    0.05      -5      0.167
    Q8IXX5     R10M    Polymorphism    0.162   0.300      NA      53      0.349
    Q8IY81     Q91E    Polymorphism    0.380   0.218    0.77     -15      0.032
    Q8IY81    S424C    Polymorphism    0.350   0.543    0.00       4      0.545
    Q8J025      L9R         Disease       NA   0.641    0.02      15      0.604
    Q8N1C3    G403E    Polymorphism    0.217   0.492    0.05       0      0.387
    Q8N1N2    T189P    Polymorphism       NA   0.168      NA      17      0.053
    Q8N2H9    V287M    Polymorphism    0.332   0.173    0.09      29      0.259
    Q8N2N9    S534A    Polymorphism    0.047   0.017    0.66     -29      0.018
    Q8N309    Q256K    Polymorphism       NA   0.756    0.04      30      0.752
    Q8N326     R70K    Polymorphism       NA   0.357      NA      26      0.065
    Q8N3Y1    T536M    Polymorphism       NA   0.193    0.03      31      0.343
    Q8N3Y1    V563M    Polymorphism       NA   0.256    0.08     -14      0.201
    Q8N3Z0    R224Q    Polymorphism       NA   0.075    0.44      40      0.070
    Q8N468    G314A    Polymorphism    0.081   0.129    1.00      37      0.105
    Q8N4T0     F45L    Polymorphism    0.083   0.328    0.13     -67      0.140
    Q8N565     G15R    Polymorphism       NA   0.103    0.00      65      0.069
    Q8N5B7     C75R    Polymorphism    0.476   0.500    0.05      11      0.402
    Q8N5N7    L127F    Polymorphism       NA   0.664    0.00      31      0.708
    Q8N697    V239A    Polymorphism    0.415   0.298    0.05      -1      0.306
    Q8N6T3    V184M    Polymorphism    0.359   0.344    0.05      27      0.481
    Q8N8E2    C339R         Disease       NA   0.880    0.01      18      0.724
    Q8N8I6     V50L    Polymorphism       NA   0.471      NA      15      0.181
    Q8N910    I160T    Polymorphism       NA   0.032      NA      21      0.027
    Q8N961    T732A    Polymorphism    0.150   0.064    0.78     -23      0.064
    Q8N9U0    S172N    Polymorphism    0.346   0.149    0.45      27      0.088
    Q8NA23    P113S    Polymorphism    0.175   0.763    0.33      24      0.341
    Q8NAC3    S182L    Polymorphism       NA   0.172      NA      10      0.167
    Q8NB50    R698K    Polymorphism       NA   0.091    0.05     -32      0.179
    Q8NB59    G138E    Polymorphism    0.503   0.222    0.36      10      0.317
    Q8NB59    G439D         Disease    0.613   0.855    0.01      68      0.913
    Q8NBI5     P53L    Polymorphism       NA   0.104    0.42     -15      0.134
    Q8NBP5    I288T    Polymorphism    0.610   0.304    0.23      26      0.481
    Q8NCH0    C289S         Disease    0.988   0.962    0.05      55      0.961
    Q8NCH0    L137Q         Disease    0.636   0.563    0.05     -18      0.523
    Q8NCH0    P281L         Disease    0.619   0.471    0.05      41      0.684
    Q8NCH0    R135G         Disease    0.389   0.566    0.05      32      0.719
    Q8NCH0    R213P         Disease    0.991   0.937    0.05      70      0.960
    Q8NCH0    Y293C         Disease    0.992   0.932    0.05      67      0.960
    Q8NET5    H137Y    Polymorphism       NA   0.564      NA      23      0.698
    Q8NET8    R117G    Polymorphism       NA   0.467    0.05      38      0.587
    Q8NEZ2    I206F    Polymorphism    0.392   0.452      NA      12      0.296
    Q8NFU5    M349I    Polymorphism    0.132   0.133    0.00      28      0.067
    Q8NFW5    A205P    Polymorphism       NA   0.220    0.29      16      0.052
    Q8NGE1     I37V    Polymorphism    0.060   0.071    0.05     -49      0.116
    Q8NGF1    S245A    Polymorphism    0.310   0.167    0.05     -20      0.176
    Q8NGQ1    N206D    Polymorphism    0.121   0.053    0.05       6      0.219
    Q8NGX6    A191T    Polymorphism    0.325   0.242    0.05     -10      0.195
    Q8NGX8    T104I    Polymorphism    0.380   0.603    0.05       6      0.255
    Q8NH16    F249L    Polymorphism    0.135   0.104    0.05     -28      0.175
    Q8NH53    A101T    Polymorphism    0.145   0.140    0.05      -6      0.161
    Q8NH53    C125Y    Polymorphism    0.453   0.234    0.05      -3      0.028
    Q8TAG5     E84K    Polymorphism       NA   0.122    0.66      20      0.119
    Q8TAQ9    L177V    Polymorphism    0.335   0.460    0.17       9      0.442
    Q8TBH0    A244T    Polymorphism    0.216   0.098    0.05      -2      0.220
    Q8TBH0    L396P    Polymorphism    0.096   0.173    0.05     -28      0.039
    Q8TBH0    R192H    Polymorphism    0.413   0.630    0.05      32      0.602
    Q8TBP0    E476K    Polymorphism    0.149   0.370    0.06      54      0.292
    Q8TC36    A174T    Polymorphism    0.275   0.242    0.43      -5      0.305
    Q8TCJ0     N36D    Polymorphism    0.072   0.145    0.87      10      0.084
    Q8TCT8     V90I    Polymorphism       NA   0.563    0.05     -14      0.492
    Q8TD33     I70R    Polymorphism       NA   0.551    0.10      50      0.681
    Q8TD43      E7K         Disease       NA   0.213    0.79      16      0.209
    Q8TD43    A432T         Disease    0.926   0.839    0.00      22      0.864
    Q8TD43    D561A    Polymorphism    0.581   0.649    0.30     -31      0.511
    Q8TD43    G582S         Disease    0.610   0.694    0.30     -59      0.471
    Q8TD43    G844D         Disease       NA   0.556    0.00      30      0.726
    Q8TD43    K914R         Disease    0.537   0.491    0.31      -4      0.491
    Q8TD43    P970S         Disease    0.626   0.835    0.19      49      0.664
    Q8TD43    Q131H         Disease    0.519   0.407    0.20      39      0.587
    Q8TD43    Q293R         Disease    0.385   0.159    0.41     -62      0.161
    Q8TD43    R164W         Disease    0.978   0.926    0.00      27      0.936
    Q8TD43    Y790H         Disease    0.934   0.896    0.00      44      0.896
    Q8TD43   P1204L    Polymorphism       NA   0.140    0.50     -60      0.088
    Q8TDB4    A128T    Polymorphism    0.445   0.108      NA      -1      0.057
    Q8TDJ6   S1288P    Polymorphism    0.315   0.218    0.02     -12      0.223
    Q8TDW5    I275V    Polymorphism       NA   0.168    0.29      25      0.155
    Q8TEU8     R31Q    Polymorphism       NA   0.165    0.01       0      0.018
    Q8TF64     G46R         Disease    0.911   0.834    0.05      66      0.938
    Q8TF64     G94D         Disease    0.888   0.746    0.05      55      0.925
    Q8TF64     M88I         Disease    0.609   0.616    0.05      43      0.647
    Q8TF64    G256D         Disease    0.888   0.792    0.05      54      0.928
    Q8TF64    L262R         Disease    0.894   0.788    0.05      67      0.935
    Q8TF64    R189C         Disease    0.887   0.415    0.05      36      0.628
    Q8TF64    T221I         Disease    0.814   0.602    0.05      32      0.820
    Q8TF65    L206P    Polymorphism    0.280   0.073    0.32     -41      0.053
    Q8WU79    A289T    Polymorphism    0.286   0.177    0.05     -18      0.094
    Q8WVQ1    P299L         Disease    0.777   0.786    0.00      41      0.858
    Q8WVQ1    R300C         Disease    0.884   0.800    0.00      68      0.936
    Q8WVQ1    R300H         Disease    0.743   0.776    0.00      69      0.917
    Q8WVV5    P479S    Polymorphism    0.439   0.307    0.05      32      0.399
    Q8WVZ1     G66A    Polymorphism    0.692   0.184    0.71     -37      0.315
    Q8WW43    F217L    Polymorphism    0.108   0.692    0.05     -15      0.473
    Q8WWI1   P1547Q    Polymorphism    0.789   0.500    0.00      34      0.722
    Q8WXE1    K125Q    Polymorphism       NA   0.426    0.12      17      0.504
    Q92526     R17Q    Polymorphism    0.162   0.631    0.05      -8      0.327
    Q92610   G1046R         Disease    0.080   0.248    0.77      19      0.154
    Q92743    A252T         Disease    0.965   0.838    0.00      45      0.908
    Q92743    V297M         Disease    0.670   0.674    0.00      58      0.869
    Q92835   H1169Y    Polymorphism       NA   0.663    0.05      28      0.433
    Q92901    P291L    Polymorphism    0.199   0.112    0.49     -21      0.123
    Q92979     D86G         Disease    0.793   0.726    0.00      58      0.916
    Q95IE3     A13T    Polymorphism    0.318   0.391    0.05     -54      0.298
    Q95IE3     S89Y    Polymorphism    0.479   0.114    0.05     -29      0.236
    Q95IE3    R262T    Polymorphism       NA   0.022    0.05     -18      0.108
    Q969R2    M760V    Polymorphism    0.111   0.044    0.32      13      0.109
    Q96CB8    T323A    Polymorphism    0.068   0.024    0.47     -18      0.041
    Q96CK0     K54R    Polymorphism       NA   0.398      NA      24      0.330
    Q96DD0    I121L    Polymorphism    0.120   0.180    0.05     -36      0.192
    Q96DV4    D371H    Polymorphism       NA   0.806    0.00      58      0.886
    Q96EL3      A4S    Polymorphism       NA   0.024      NA     -54      0.023
    Q96EU6     A78G    Polymorphism    0.140   0.069    0.50     -47      0.055
    Q96EY7    S681G    Polymorphism    0.575   0.045      NA      38      0.072
    Q96F45    N509K    Polymorphism    0.320   0.818    0.22      10      0.639
    Q96FF9    S156Y    Polymorphism       NA   0.240    0.05      37      0.401
    Q96GW7    S356L    Polymorphism    0.319   0.384    0.29      -1      0.397
    Q96JA4    N177Y    Polymorphism       NA   0.348    0.07      41      0.342
    Q96JF0    G154R    Polymorphism       NA   0.251    0.23      16      0.115
    Q96JQ0   L2172Q    Polymorphism       NA   0.493    0.47     -46      0.234
    Q96JQ0   R2359C    Polymorphism       NA   0.765    0.04      43      0.815
    Q96JQ5     K52E    Polymorphism    0.161   0.558    1.00      13      0.348
    Q96K62    D293E    Polymorphism       NA   0.108    0.68     -21      0.074
    Q96KJ9    E138K         Disease    0.684   0.464    0.01      52      0.675
    Q96KM6    A453T    Polymorphism       NA   0.170    0.13      29      0.171
    Q96KS9    T107S    Polymorphism       NA   0.032    0.77     -16      0.045
    Q96L92    E459K    Polymorphism    0.291   0.320    0.56      40      0.495
    Q96LC7    R520S    Polymorphism    0.110   0.184    0.39      11      0.158
    Q96LL4    L285M    Polymorphism       NA   0.017      NA      15      0.034
    Q96M86    V240E    Polymorphism       NA   0.107      NA      23      0.013
    Q96M86   R1358C    Polymorphism       NA   0.870    0.00      63      0.915
    Q96M89     D99Y    Polymorphism       NA   0.390    0.00      32      0.259
    Q96MU5     R47S    Polymorphism       NA   0.469      NA      39      0.148
    Q96MU7    H183R    Polymorphism       NA   0.028    0.54     -22      0.027
    Q96ND0    E167K    Polymorphism    0.487   0.804    0.21      25      0.755
    Q96NJ3    N208S    Polymorphism    0.386   0.255    0.05      27      0.416
    Q96NJ5      R5C    Polymorphism       NA   0.356    0.05      47      0.574
    Q96NR3     L73F    Polymorphism    0.197   0.258    0.24      28      0.243
    Q96NW4    S657G    Polymorphism       NA   0.084    0.14      17      0.205
    Q96NY7    D632G    Polymorphism    0.525   0.834    0.16      49      0.874
    Q96QU6     D59N    Polymorphism       NA   0.195    0.49     -20      0.179
    Q96SN7     A15P    Polymorphism       NA   0.311    0.05     -23      0.150
    Q96T17    N182S    Polymorphism    0.223   0.036    0.88     -32      0.046
    Q96T54     S21G    Polymorphism    0.325   0.300    0.35      -4      0.231
    Q96T54    R296Q    Polymorphism    0.203   0.132    0.42      38      0.112
    Q99523    D358Y    Polymorphism    0.511   0.559    0.01      22      0.519
    Q99583    A109T    Polymorphism       NA   0.061    0.45     -40      0.015
    Q9BQB4     V21L         Disease    0.152   0.268    0.00      11      0.149
    Q9BQB4     V21M         Disease    0.361   0.375    0.00      22      0.243
    Q9BQB4    C167R         Disease    0.873   0.872    0.00      67      0.945
    Q9BQI6    S288R    Polymorphism    0.203   0.181      NA       0      0.027
    Q9BR09    E211K    Polymorphism    0.528   0.720    0.07      20      0.514
    Q9BR39    A396T    Polymorphism    0.555   0.333    0.21     -17      0.477
    Q9BR39    S101R         Disease    0.211   0.371    0.52      26      0.356
    Q9BR39    S165F         Disease    0.953   0.400    0.03      20      0.651
    Q9BR39    Y141H         Disease    0.900   0.608    0.28      22      0.833
    Q9BRP7     I87N    Polymorphism       NA   0.355      NA      26      0.045
    Q9BRP7     T28A    Polymorphism    0.128   0.088      NA      23      0.115
    Q9BRP7    T475P    Polymorphism    0.363   0.513    0.00      36      0.446
    Q9BSH5    G146E    Polymorphism    0.356   0.185    0.96     -18      0.046
    Q9BSJ8    R764C    Polymorphism    0.597   0.590    0.02      45      0.781
    Q9BTN0     A14V    Polymorphism       NA   0.094    0.05     -79      0.168
    Q9BTZ2     A31T    Polymorphism    0.148   0.133    0.05     -50      0.147
    Q9BUA3     E58Q    Polymorphism       NA   0.184    0.00       9      0.258
    Q9BVA1    F265L         Disease    0.385   0.727    0.05      46      0.791
    Q9BVA1    I210T         Disease    0.527   0.876    0.05      32      0.862
    Q9BVA1    L228P         Disease    0.815   0.808    0.05      44      0.868
    Q9BVA1    S172P         Disease    0.584   0.688    0.05      14      0.707
    Q9BVA1    T312M         Disease    0.699   0.692    0.05      29      0.820
    Q9BWP8    G204S         Disease    0.713   0.715    0.91      47      0.722
    Q9BWP8    S169P         Disease    0.458   0.542    0.20      40      0.456
    Q9BXT5   K1439R    Polymorphism    0.056   0.058      NA      29      0.055
    Q9BXU7    L364F    Polymorphism    0.286   0.041    0.05     -48      0.107
    Q9BY21    T205M    Polymorphism    0.055   0.115    0.05     -10      0.154
    Q9BYC5    T267K    Polymorphism    0.446   0.350    0.18     -12      0.252
    Q9BYE0     I58V         Disease    0.278   0.462    0.21      -4      0.302
    Q9BYE0     R25W         Disease    0.999   0.784    0.00      54      0.956
    Q9BYE0    D186Y         Disease    0.385   0.185    0.04      42      0.219
    Q9BYR0     D18V    Polymorphism    0.459   0.276    0.05      38      0.410
    Q9BZJ6     V21M    Polymorphism       NA   0.450      NA      45      0.283
    Q9BZM3    G107S    Polymorphism       NA   0.094    1.00      -1      0.082
    Q9BZQ6    I820S    Polymorphism       NA   0.197      NA      -3      0.133
    Q9C030    E154K    Polymorphism    0.316   0.161    0.05      16      0.217
    Q9C0B1    R316Q         Disease       NA   0.742    0.00      63      0.879
    Q9GIY3     A86D    Polymorphism    0.411   0.108    0.05     -16      0.172
    Q9GIY3     F66Y    Polymorphism    0.296   0.144    0.05     -15      0.206
    Q9GIY3     H89S    Polymorphism    0.374   0.319    0.05      18      0.209
    Q9GIY3     L56M    Polymorphism    0.767   0.537    0.05       2      0.728
    Q9GIY3     R54Q    Polymorphism    0.669   0.757    0.05      32      0.766
    Q9GIY3     S40R    Polymorphism    0.379   0.374    0.05      25      0.320
    Q9GIY3     S40V    Polymorphism    0.219   0.168    0.05     -11      0.185
    Q9GIY3    A102S    Polymorphism    0.707   0.668    0.05       2      0.766
    Q9GIY3    E103A    Polymorphism    0.209   0.079    0.05       6      0.156
    Q9GIY3    H110Y    Polymorphism    0.628   0.750    0.05      38      0.604
    Q9GIY3    T106N    Polymorphism    0.602   0.517    0.05       6      0.534
    Q9GIY3    Y141H    Polymorphism    0.804   0.033    0.05     -23      0.165
    Q9GZK6     L14I    Polymorphism    0.315   0.047    0.05     -52      0.232
    Q9GZQ6    I145L    Polymorphism    0.298   0.685    0.05      60      0.760
    Q9GZS1    D254H    Polymorphism       NA   0.500    0.10      33      0.717
    Q9H1Z8     A52T    Polymorphism       NA   0.311    0.05      13      0.402
    Q9H1Z9    R187H    Polymorphism    0.095   0.339    0.07     -30      0.185
    Q9H223    V154I    Polymorphism    0.154   0.041    0.05     -28      0.113
    Q9H228    L318Q    Polymorphism    0.603   0.621    0.06     -40      0.518
    Q9H2U1    E151K    Polymorphism       NA   0.585    0.22      36      0.484
    Q9H329    N816T    Polymorphism    0.306   0.340      NA      -8      0.141
    Q9H334      S5P    Polymorphism       NA   0.318    0.05      35      0.483
    Q9H336    A286S    Polymorphism       NA   0.154    0.42      20      0.082
    Q9H3Z4    L115R         Disease    0.765   0.664    0.36      39      0.709
    Q9H4B0    A229P    Polymorphism    0.950   0.882    0.00      61      0.818
    Q9H4G0    P854S         Disease    0.760   0.817    0.05      31      0.846
    Q9H4I2    N310S    Polymorphism       NA   0.297    0.01      12      0.267
    Q9H553     S11P    Polymorphism       NA   0.409    0.22      -6      0.218
    Q9H5Y7    P315R    Polymorphism       NA   0.438    0.05       7      0.341
    Q9H6I2    G178C         Disease    0.484   0.758    0.11      28      0.759
    Q9H6I2    Y259N         Disease    0.116   0.584    0.24      25      0.289
    Q9H6U6    I106V    Polymorphism    0.202   0.056      NA      -6      0.092
    Q9H6Y7    N121K    Polymorphism    0.183   0.271    0.02       3      0.251
    Q9H7B7     K32E    Polymorphism       NA   0.776      NA      28      0.482
    Q9H845    R477Q    Polymorphism       NA   0.316    0.05     -47      0.265
    Q9H8H3    A134T    Polymorphism    0.074   0.405    0.59       5      0.235
    Q9H8M5    T568I         Disease    0.821   0.859    0.05      57      0.924
    Q9H9L3    N130S    Polymorphism       NA   0.142    0.71      10      0.088
    Q9H9L4    P445T    Polymorphism    0.110   0.476    0.04      14      0.425
    Q9HA77    Q555P    Polymorphism    0.326   0.259    0.24       4      0.176
    Q9HAQ2     V78I    Polymorphism    0.173   0.263    0.66      -2      0.222
    Q9HB19    I186N    Polymorphism    0.456   0.492    0.28      22      0.666
    Q9HBE1    E685D    Polymorphism       NA   0.150    0.58      25      0.121
    Q9HBF5     P57L    Polymorphism       NA   0.817      NA      25      0.504
    Q9HBG6      W7C         Disease       NA   0.828      NA      73      0.904
    Q9HBG6    S322F         Disease    0.468   0.576    0.01      42      0.650
    Q9HBG6    V502G         Disease    0.711   0.786    0.02      37      0.841
    Q9HCH3    R582H    Polymorphism       NA   0.153    0.55      16      0.126
    Q9HCK0    H236R    Polymorphism       NA   0.169    0.67      33      0.145
    Q9HCU0    H457R    Polymorphism    0.080   0.055    0.02     -44      0.018
    Q9HD36     L11R    Polymorphism    0.372   0.072      NA     -32      0.020
    Q9HD40    A239T         Disease    0.309   0.605    0.07      13      0.486
    Q9HD40    Y334C         Disease    0.777   0.423    0.00      39      0.637
    Q9NPC2    G236R         Disease    0.863   0.902    0.11      31      0.875
    Q9NPC6     S48P         Disease    0.905   0.709    0.00      39      0.866
    Q9NPC6    I246M         Disease    0.392   0.127    0.02      18      0.102
    Q9NPE2    D267G    Polymorphism       NA   0.053    1.00     -33      0.010
    Q9NPI8    V295I    Polymorphism       NA   0.288      NA      -8      0.135
    Q9NQ87     H47R    Polymorphism    0.157   0.047    0.05     -11      0.091
    Q9NQT8   V1471I    Polymorphism       NA   0.166    0.00       1      0.234
    Q9NQX1    Y107C         Disease       NA   0.699    0.05      35      0.628
    Q9NR28    S126L         Disease       NA   0.500    0.00      -4      0.495
    Q9NRR6    K580E         Disease    0.224   0.575    0.29      60      0.765
    Q9NRR6    R378C         Disease    0.865   0.906    0.00      46      0.898
    Q9NRR6    R435Q         Disease    0.995   0.811    0.01      61      0.968
    Q9NRR6    R512W         Disease    0.777   0.656    0.19      27      0.766
    Q9NRR6    R515W         Disease    0.635   0.693    0.01      37      0.779
    Q9NRR6    R563H         Disease    0.370   0.418    0.17      26      0.435
    Q9NSK7     G53R         Disease       NA   0.822    0.00       0      0.746
    Q9NSK7     G65E         Disease       NA   0.806    0.00      71      0.902
    Q9NSK7     G69R         Disease       NA   0.769    0.00      63      0.883
    Q9NSK7     T11M         Disease       NA   0.251      NA      37      0.156
    Q9NSK7    K142E         Disease       NA   0.630    0.00      -6      0.492
    Q9NSV4    N363S    Polymorphism    0.323   0.308    0.62      25      0.358
    Q9NTZ6    N572S    Polymorphism    0.184   0.405    0.36      -6      0.330
    Q9NTZ6    P921L    Polymorphism    0.928   0.816    0.01      10      0.877
    Q9NUD9    A341E         Disease    0.501   0.818    0.27      23      0.792
    Q9NUD9    A341V         Disease    0.392   0.607    0.21       1      0.514
    Q9NUD9    H385P         Disease    0.827   0.870    0.26      47      0.786
    Q9NUD9    Q256K         Disease    0.284   0.865    0.48      37      0.576
    Q9NV39    Q137R    Polymorphism       NA   0.119      NA      17      0.047
    Q9NV64    A487T    Polymorphism    0.085   0.057    0.27       1      0.042
    Q9NW07     N32S    Polymorphism       NA   0.061    0.75       0      0.078
    Q9NWM0    H522Y    Polymorphism    0.844   0.761    1.00      38      0.851
    Q9NWU5    G154S    Polymorphism    0.272   0.480    0.02       3      0.480
    Q9NX24    V126M         Disease    0.410   0.344    0.08     -47      0.319
    Q9NX24    Y139H         Disease    0.231   0.463    0.03      12      0.388
    Q9NX62    D177N         Disease    0.944   0.832    0.00      67      0.947
    Q9NX62    T183P         Disease    0.623   0.759    0.05      65      0.902
    Q9NXL6      G3S    Polymorphism       NA   0.153    0.05      -8      0.058
    Q9NY64    I253T    Polymorphism    0.414   0.281    0.05     -11      0.204
    Q9NYJ8    P208S         Disease    0.551   0.440    0.05      51      0.405
    Q9NYJ8    Q230K         Disease    0.162   0.265    0.05      29      0.302
    Q9NZ01    P182L         Disease    0.681   0.883    0.52      32      0.726
    Q9NZD1     A18D    Polymorphism    0.153   0.450    0.05      20      0.378
    Q9NZI5    N191S    Polymorphism       NA   0.288    0.05      -7      0.225
    Q9NZM4   T1044A    Polymorphism    0.071   0.180    0.05       2      0.129
    Q9P032     L65P         Disease    0.317   0.743    0.00      61      0.861
    Q9P0N5     G70A         Disease       NA   0.680    0.00      46      0.627
    Q9P0N5     R66C         Disease       NA   0.852    0.00      62      0.897
    Q9P0N5     R66H         Disease       NA   0.805    0.03      41      0.647
    Q9P0N5     R66L         Disease       NA   0.927    0.03      55      0.899
    Q9P0N5    L107R         Disease       NA   0.828    0.00      66      0.907
    Q9P0N8     A54T    Polymorphism       NA   0.083    0.05     -24      0.079
    Q9P1Q0    M912I    Polymorphism    0.327   0.273    0.22      27      0.325
    Q9P272    C207G    Polymorphism    0.141   0.599    0.01      36      0.439
    Q9P2A4     R44Q    Polymorphism    0.209   0.192    0.76      -2      0.184
    Q9P2M7    R479Q    Polymorphism       NA   0.134    0.59      41      0.203
    Q9P2X0     L85S         Disease       NA   0.392    0.00      42      0.286
    Q9UBV7    A186D         Disease    0.662   0.851    0.01      60      0.867
    Q9UBV7    L206P         Disease    0.797   0.944    0.00      37      0.874
    Q9UBY5    R231Q    Polymorphism    0.116   0.319    0.05      24      0.257
    Q9UFB7      A9T    Polymorphism       NA   0.200    0.58      -7      0.102
    Q9UHD9    L235H    Polymorphism    0.844   0.732    0.00      22      0.850
    Q9UHD9    P497H         Disease    0.451   0.444    0.11      30      0.207
    Q9UHD9    P497S         Disease    0.225   0.238    1.00      13      0.121
    Q9UHD9    P506T         Disease    0.092   0.469    0.25     -18      0.216
    Q9UHD9    P509S         Disease    0.101   0.380    0.62       7      0.140
    Q9UHD9    P525S         Disease    0.104   0.166    0.48       1      0.106
    Q9UHE8     H47Q    Polymorphism    0.180   0.287    1.00      -8      0.119
    Q9UHE8    F169L    Polymorphism    0.141   0.304    0.76     -12      0.171
    Q9UHR6    A176V    Polymorphism    0.231   0.122      NA       5      0.112
    Q9UIS9    P401A    Polymorphism    0.499   0.123    0.04       5      0.154
    Q9UJ70     W38R    Polymorphism       NA   0.545    0.41      46      0.668
    Q9UK11     L60I    Polymorphism    0.261   0.627    0.05      31      0.504
    Q9UKI8    R121C    Polymorphism       NA   0.648    0.00      45      0.715
    Q9UKM7    E397K         Disease    0.706   0.619    0.20      71      0.886
    Q9UKM7    R334C         Disease    0.972   0.907    0.00      67      0.940
    Q9UKY4     A54E    Polymorphism       NA   0.379    0.97     -41      0.242
    Q9UKY4    F717S         Disease    0.883   0.884    0.01      20      0.849
    Q9UKY4    G246D         Disease       NA   0.974    0.00      63      0.939
    Q9UKY4    G353S         Disease       NA   0.765    0.36      38      0.627
    Q9UKY4    G482V         Disease    0.709   0.846    0.01      34      0.791
    Q9UKY4    G726E         Disease    0.753   0.932    0.00      60      0.938
    Q9UKY4    I198N         Disease       NA   0.720    0.04      -7      0.584
    Q9UKY4    R413P         Disease    0.936   0.957    0.00      58      0.949
    Q9UKY4    T184M         Disease       NA   0.667    0.22      13      0.477
    Q9UKY4    V373F         Disease       NA   0.925    0.02      37      0.854
    Q9UKY4    W748R         Disease    0.983   0.724    0.00      65      0.954
    Q9UKY4    W748S         Disease    0.984   0.717    0.00      59      0.953
    Q9UKY4    Y666C         Disease    0.989   0.925    0.00      62      0.959
    Q9ULC6    V649M    Polymorphism    0.732   0.627    0.05      35      0.757
    Q9ULK4    P617Q         Disease       NA   0.707    0.05      31      0.748
    Q9ULL0    E852A    Polymorphism       NA   0.233      NA      23      0.118
    Q9ULP9    A515V         Disease    0.829   0.720    0.01      25      0.840
    Q9ULP9    D147H         Disease    0.805   0.500    0.02      51      0.866
    Q9ULP9    F251L         Disease    0.675   0.560    0.71       6      0.688
    Q9UMR2    V149L    Polymorphism    0.471   0.412    0.19       2      0.346
    Q9UMX6    G157R         Disease    0.727   0.579    0.05      26      0.727
    Q9UMZ2     A40G    Polymorphism       NA   0.043      NA     -28      0.025
    Q9UNI6     A51E    Polymorphism    0.335   0.600    0.27      10      0.424
    Q9UPP1    F315S         Disease    0.506   0.640    0.05      37      0.775
    Q9UPP5    H422R    Polymorphism       NA   0.155      NA      21      0.140
    Q9UPY3    S839F         Disease    0.375   0.478    0.03      40      0.510
    Q9UPY3   L1583R         Disease    0.896   0.897    0.01      51      0.930
    Q9UQB3    A482T    Polymorphism       NA   0.345    0.40     -29      0.231
    Q9Y236    Y101H    Polymorphism       NA   0.423      NA      33      0.437
    Q9Y2H5     V43I    Polymorphism       NA   0.084    0.41     -28      0.102
    Q9Y2S0     E47K         Disease    0.952   0.885    0.00      69      0.952
    Q9Y2S0     G52E         Disease    0.787   0.882    0.00      59      0.919
    Q9Y2S0     G99S         Disease    0.290   0.612    0.20      15      0.434
    Q9Y2S0     L51R         Disease    0.906   0.927    0.00      67      0.944
    Q9Y2S0     L82S         Disease    0.624   0.492    0.02      34      0.725
    Q9Y2S0     R56C         Disease    0.931   0.777    0.00      49      0.920
    Q9Y2S0     T50I         Disease    0.967   0.889    0.00      53      0.965
    Q9Y2Y4    R174S    Polymorphism       NA   0.050    0.76       4      0.025
    Q9Y397    P150S         Disease    0.940   0.580    0.56      45      0.899
    Q9Y397    R148W         Disease    0.997   0.874    0.00      52      0.941
    Q9Y473    C505R    Polymorphism    0.921   0.921    0.05      83      0.979
    Q9Y4W6    A694E         Disease    0.810   0.836    0.00      45      0.773
    Q9Y4W6    E691K         Disease    0.499   0.786    0.02      11      0.515
    Q9Y4W6    E700K         Disease    0.817   0.894    0.01      47      0.848
    Q9Y4W6    G671E         Disease    0.836   0.891    0.00      62      0.909
    Q9Y4W6    G671R         Disease    0.889   0.903    0.00      61      0.838
    Q9Y4W6    M666R         Disease    0.858   0.956    0.00      64      0.919
    Q9Y4W6    M666T         Disease    0.758   0.934    0.00      52      0.882
    Q9Y4W6    M666V         Disease    0.531   0.913    0.01      54      0.852
    Q9Y4W6    N432T         Disease    0.855   0.850    0.01      53      0.813
    Q9Y4W6    R702Q         Disease    0.558   0.646    0.11      -7      0.422
    Q9Y4W6    T654I         Disease    0.863   0.805    0.00      42      0.844
    Q9Y574     V17L    Polymorphism       NA   0.270    0.05     -29      0.208
    Q9Y5G0    G188S    Polymorphism    0.719   0.711    0.05      41      0.663
    Q9Y5G7    R248S    Polymorphism    0.376   0.427    0.05      12      0.367
    Q9Y5H2    F104L    Polymorphism    0.530   0.131    0.05     -27      0.161
    Q9Y5N5     N34D    Polymorphism    0.589   0.070    1.00     -40      0.015
    Q9Y5N6    Y232S         Disease    0.182   0.616    0.00      46      0.633
    Q9Y5U9     L78P         Disease    0.367   0.611    0.26      17      0.651
    Q9Y5U9     V21G         Disease    0.783   0.799    0.00      28      0.845
    Q9Y606    R144W         Disease    0.997   0.909    0.00      71      0.958
    Q9Y698    V143L         Disease    0.573   0.669    0.12     -20      0.689
    Q9Y6N3    I104T    Polymorphism    0.513   0.750    0.02      12      0.738
    Q9Y6Q1    T518I    Polymorphism    0.377   0.465    0.24      30      0.321
